# Supplementary material for: Real-time DDoS flood attack monitoring and detection (RT-AMD) model for cloud computing
Source: PeerJ Comput Sci. 2022 Jun 13;7:e814. doi: 10.7717/peerj-cs.814 (PMC9202629; doi:10.7717/peerj-cs.814)
Supplement: Supplemental Information 1 — User registration and login is not shown here as it is not the core function of the classification. [file peerj-cs-08-814-s001.txt]

!pip install scikit-multiflow 

import pandas as pd
import matplotlib.pyplot as plt
import numpy as np
from skmultiflow.data.file_stream import FileStream
from skmultiflow.bayes import NaiveBayes
from sklearn.preprocessing import OrdinalEncoder 
from skmultiflow.lazy import KNNClassifier
from skmultiflow.meta import AdaptiveRandomForestClassifier
from skmultiflow.trees import HoeffdingTreeClassifier
from skmultiflow.trees import HoeffdingAdaptiveTreeClassifier
from skmultiflow.evaluation import EvaluatePrequential
import smtplib
from email.mime.text import MIMEText
from email.mime.multipart import MIMEMultipart
from email.mime.base import MIMEBase


        network_attack = pd.read_csv('Attack1.csv')  

        # %%
        network_data = network_attack

        network_attack.head(5)

        # %%
        """
        Dropping IP's
        """

        # %%
        network_attack = network_attack.drop('Source', axis=1)
        network_attack = network_attack.drop('Destination', axis=1)
        network_attack.head(5)

        # %%
        network_attack.info()

        # %%
        network_attack.describe()

        # %%
        network_attack['Label'].value_counts()

        # %%
       

        # %%
        """
        Converting Numerical Values Using Standard Tranformation
        """

        # %%
        lenght_mean = network_attack['Length'].mean()
        lenght_var  = network_attack['Length'].var()

        time_mean = network_attack['Time'].mean()
        time_var  = network_attack['Time'].var()

        network_attack['Time'].mean()
        network_attack['Time'].var()

        network_attack['Length'] = ((network_attack['Length']-network_attack['Length'].mean())/(network_attack['Length'].var()))

        network_attack['Time'] = ((network_attack['Time']-network_attack['Time'].mean())/(network_attack['Time'].var()))

        # %%
        """
        Encoding Categorical Fields
        """

        # %%
        ordinal_encoder = OrdinalEncoder()
        network_attack['Protocol'] = ordinal_encoder.fit_transform( network_attack[['Protocol']])
        print(ordinal_encoder.categories_)

        # %%
        network_attack.to_csv('network_attack.csv')

        # %%
        """
        Random forest Classfier
        """

        # %%
        """

        """

        # %%
        """
        Creates Streaming Data From File
        """

        # %%
        stream = FileStream("network_attack.csv")
        print(network_data.shape[0])
        # %%
        """

    
        """

    

        # %%
        """
        Testing
        """

        # %%

        # %%
        stream = FileStream("network_attack.csv")

        rf = AdaptiveRandomForestClassifier()
        n_samples = 0
        correct_cnt = 0
        v_email_limit = 10
        v_email_count = 0
        max_samples = network_data.shape[0] + 1


        # File Header
        with open('black_list_rendom_forest.csv', 'a') as csvFile:
          writer = csv.writer(csvFile)
          writer.writerow(['Index','Source','Destination' ,'Protocol','Length','Time'])
        csvFile.close()     

        while stream.has_more_samples() and n_samples < max_samples : 
            
            X, y = stream.next_sample()
            y_pred = rf.predict(X)
            I           = X[0][0]
            Index       = str(X[0][0])
            Source 		  = network_data.loc[ X[0][0] , 'Source']
            Destination = network_data.loc[ X[0][0], 'Destination']
            Protocol 	  = network_data.loc[ X[0][0] , 'Protocol']
            Length		  = str(network_data.loc[ X[0][0], 'Length'])
            Time		    = str(network_data.loc[X[0][0] , 'Time'])
            
            if  y_pred[0] == 1: 
              with open('black_list_random_forest.csv', 'a') as csvFile:
                  writer = csv.writer(csvFile)
                  writer.writerow([Index , Source , Destination , Protocol , Length , Time])
              csvFile.close()     

          
            if   y_pred[0] == 1  and  v_email_count < v_email_limit :

              body = 'Dear     ' + user +'   '+'\n' + 'Detected malicious behavior regarding this traffic information: '+'\n' + 'Source IP = ' + Source+'\n'+'Destination IP = ' + Destination +'\n'+'Protocol = ' + Protocol+ '\n'+'Length = '+Length+ '\n'+'Time = '+ Time
              msg = MIMEMultipart()
              msg['From'] = 'alaaabdulaziz1800524@gmail.com'
              msg['To'] = mail
              msg['Subject'] = 'Network Attack Pridcited '
              msg.attach(MIMEText(body,'plain'))
              text = msg.as_string()
              server = smtplib.SMTP('smtp.gmail.com',587)
              server.starttls()
              server.login(msg['From'],"auggaycrzsszckph")
              server.sendmail(msg['From'], msg['To'],text)
              server.quit()      
              v_email_count += 1

            if y[0] == y_pred[0]:
              correct_cnt += 1
            rf.partial_fit(X, y)
            n_samples += 1

        print('{} samples analyzed.'.format(n_samples))
        print('Random Forest Accuracy: {}'.format(correct_cnt / n_samples))


# %%
        """
        Naive Bayse Classfier
        """

        # %%
        """

        """

        # %%
        """
        Creates Streaming Data From File
        """

        # %%
        stream = FileStream("network_attack.csv")
        print(network_data.shape[0])
        # %%
        """

    
        """

    

        # %%
        """
        Testing
        """

        # %%

        # %%
        stream = FileStream("network_attack.csv")

        nb= NaiveBayes()
        n_samples = 0
        correct_cnt = 0
        v_email_limit = 10
        v_email_count = 0
        max_samples = network_data.shape[0] + 1


        # File Header
        with open('black_list_naive_bayes.csv', 'a') as csvFile:
          writer = csv.writer(csvFile)
          writer.writerow(['Index','Source','Destination' ,'Protocol','Length','Time'])
        csvFile.close()     

        while stream.has_more_samples() and n_samples < max_samples : 
            
            X, y = stream.next_sample()
            y_pred = nb.predict(X)
            I           = X[0][0]
            Index       = str(X[0][0])
            Source 		  = network_data.loc[ X[0][0] , 'Source']
            Destination = network_data.loc[ X[0][0], 'Destination']
            Protocol 	  = network_data.loc[ X[0][0] , 'Protocol']
            Length		  = str(network_data.loc[ X[0][0], 'Length'])
            Time		    = str(network_data.loc[X[0][0] , 'Time'])
            
            if  y_pred[0] == 1: 
              with open('black_list_naive_bayes.csv', 'a') as csvFile:
                  writer = csv.writer(csvFile)
                  writer.writerow([Index , Source , Destination , Protocol , Length , Time])
              csvFile.close()     

          
            if   y_pred[0] == 1  and  v_email_count < v_email_limit :

              body = 'Dear     ' + user +'   '+'\n' + 'Detected malicious behavior regarding this traffic information: '+'\n' + 'Source IP = ' + Source+'\n'+'Destination IP = ' + Destination +'\n'+'Protocol = ' + Protocol+ '\n'+'Length = '+Length+ '\n'+'Time = '+ Time
              msg = MIMEMultipart()
              msg['From'] = 'alaaabdulaziz1800524@gmail.com'
              msg['To'] = mail
              msg['Subject'] = 'Network Attack Pridcited '
              msg.attach(MIMEText(body,'plain'))
              text = msg.as_string()
              server = smtplib.SMTP('smtp.gmail.com',587)
              server.starttls()
              server.login(msg['From'],"auggaycrzsszckph")
              server.sendmail(msg['From'], msg['To'],text)
              server.quit()      
              v_email_count += 1

            if y[0] == y_pred[0]:
              correct_cnt += 1
            nb.partial_fit(X, y)
            n_samples += 1

        print('{} samples analyzed.'.format(n_samples))
        print('Random Forest Accuracy: {}'.format(correct_cnt / n_samples))

# %%
        """
        KNN Classfier
        """

        # %%
        """

        """

        # %%
        """
        Creates Streaming Data From File
        """

        # %%
        stream = FileStream("network_attack.csv")
        print(network_data.shape[0])
        # %%
        """

    
        """

    

        # %%
        """
        Testing
        """

        # %%

        # %%
        stream = FileStream("network_attack.csv")

        knn=KNNClassifier()
        n_samples = 0
        correct_cnt = 0
        v_email_limit = 10
        v_email_count = 0
        max_samples = network_data.shape[0] + 1


        # File Header
        with open('black_list_KNN_Classifier.csv', 'a') as csvFile:
          writer = csv.writer(csvFile)
          writer.writerow(['Index','Source','Destination' ,'Protocol','Length','Time'])
        csvFile.close()     

        while stream.has_more_samples() and n_samples < max_samples : 
            
            X, y = stream.next_sample()
            y_pred = knn.predict(X)
            I           = X[0][0]
            Index       = str(X[0][0])
            Source 		  = network_data.loc[ X[0][0] , 'Source']
            Destination = network_data.loc[ X[0][0], 'Destination']
            Protocol 	  = network_data.loc[ X[0][0] , 'Protocol']
            Length		  = str(network_data.loc[ X[0][0], 'Length'])
            Time		    = str(network_data.loc[X[0][0] , 'Time'])
            
            if  y_pred[0] == 1: 
              with open('black_list_KNN_Classifier.csv', 'a') as csvFile:
                  writer = csv.writer(csvFile)
                  writer.writerow([Index , Source , Destination , Protocol , Length , Time])
              csvFile.close()     

          
            if   y_pred[0] == 1  and  v_email_count < v_email_limit :

              body = 'Dear     ' + user +'   '+'\n' + 'Detected malicious behavior regarding this traffic information: '+'\n' + 'Source IP = ' + Source+'\n'+'Destination IP = ' + Destination +'\n'+'Protocol = ' + Protocol+ '\n'+'Length = '+Length+ '\n'+'Time = '+ Time
              msg = MIMEMultipart()
              msg['From'] = 'alaaabdulaziz1800524@gmail.com'
              msg['To'] = mail
              msg['Subject'] = 'Network Attack Pridcited '
              msg.attach(MIMEText(body,'plain'))
              text = msg.as_string()
              server = smtplib.SMTP('smtp.gmail.com',587)
              server.starttls()
              server.login(msg['From'],"auggaycrzsszckph")
              server.sendmail(msg['From'], msg['To'],text)
              server.quit()      
              v_email_count += 1

            if y[0] == y_pred[0]:
              correct_cnt += 1
            knn.partial_fit(X, y)
            n_samples += 1

        print('{} samples analyzed.'.format(n_samples))
        print('Random Forest Accuracy: {}'.format(correct_cnt / n_samples))


# %%
        """
        HoeffdingTree Classifier
        """

        # %%
        """

        """

        # %%
        """
        Creates Streaming Data From File
        """

        # %%
        stream = FileStream("network_attack.csv")
        print(network_data.shape[0])
        # %%
        """

    
        """

    

        # %%
        """
        Testing
        """

        # %%

        # %%
        stream = FileStream("network_attack.csv")

        dt=HoeffdingTreeClassifier()
        n_samples = 0
        correct_cnt = 0
        v_email_limit = 10
        v_email_count = 0
        max_samples = network_data.shape[0] + 1


        # File Header
        with open('black_list_HoeffdingTree_Classifier.csv', 'a') as csvFile:
          writer = csv.writer(csvFile)
          writer.writerow(['Index','Source','Destination' ,'Protocol','Length','Time'])
        csvFile.close()     

        while stream.has_more_samples() and n_samples < max_samples : 
            
            X, y = stream.next_sample()
            y_pred = dt.predict(X)
            I           = X[0][0]
            Index       = str(X[0][0])
            Source 		  = network_data.loc[ X[0][0] , 'Source']
            Destination = network_data.loc[ X[0][0], 'Destination']
            Protocol 	  = network_data.loc[ X[0][0] , 'Protocol']
            Length		  = str(network_data.loc[ X[0][0], 'Length'])
            Time		    = str(network_data.loc[X[0][0] , 'Time'])
            
            if  y_pred[0] == 1: 
              with open('black_list_HoeffdingTree_Classifier.csv', 'a') as csvFile:
                  writer = csv.writer(csvFile)
                  writer.writerow([Index , Source , Destination , Protocol , Length , Time])
              csvFile.close()     

          
            if   y_pred[0] == 1  and  v_email_count < v_email_limit :

              body = 'Dear     ' + user +'   '+'\n' + 'Detected malicious behavior regarding this traffic information: '+'\n' + 'Source IP = ' + Source+'\n'+'Destination IP = ' + Destination +'\n'+'Protocol = ' + Protocol+ '\n'+'Length = '+Length+ '\n'+'Time = '+ Time
              msg = MIMEMultipart()
              msg['From'] = 'alaaabdulaziz1800524@gmail.com'
              msg['To'] = mail
              msg['Subject'] = 'Network Attack Pridcited '
              msg.attach(MIMEText(body,'plain'))
              text = msg.as_string()
              server = smtplib.SMTP('smtp.gmail.com',587)
              server.starttls()
              server.login(msg['From'],"auggaycrzsszckph")
              server.sendmail(msg['From'], msg['To'],text)
              server.quit()      
              v_email_count += 1

            if y[0] == y_pred[0]:
              correct_cnt += 1
            dt.partial_fit(X, y)
            n_samples += 1

        print('{} samples analyzed.'.format(n_samples))
        print('Random Forest Accuracy: {}'.format(correct_cnt / n_samples))
