# Supplementary material for: Real-time DDoS flood attack monitoring and detection (RT-AMD) model for cloud computing
Source: PeerJ Comput Sci. 2022 Jun 13;7:e814. doi: 10.7717/peerj-cs.814 (PMC9202629; doi:10.7717/peerj-cs.814)
Supplement: Supplemental Information 2 [file peerj-cs-08-814-s002.csv]

Source	Destination	Protocol	Length	Time	Label
10.0.2.15	72.247.178.67	TCP	66	105.6366	0
131.174.202.64	71.126.222.64	ICMP	1800	188.635791	1
131.174.202.64	71.126.222.64	ICMP	1750	188.640524	1
198.241.152.229	71.126.222.64	ICMP	990	189.312044	1
198.241.159.209	71.126.222.64	ICMP	1000	189.694391	1
198.241.179.238	71.126.222.64	TCP	46	202.757357	1
177.125.179.204	71.126.222.64	ICMP	1001	202.781656	1
177.125.179.204	71.126.222.64	ICMP	1001	202.920913	1
198.241.159.209	71.126.222.64	ICMP	1001	202.924343	1
198.241.179.238	71.126.222.64	ICMP	1001	203.175896	1
198.241.179.238	71.126.222.64	ICMP	1001	203.19396	1
198.241.159.209	71.126.222.64	ICMP	1001	206.741637	1
198.241.179.238	71.126.222.64	ICMP	1001	220.591866	1
244.196.126.1	71.126.222.64	ICMP	1001	92.143602	1
244.196.126.1	71.126.222.64	ICMP	1001	92.143608	1
244.196.126.1	71.126.222.64	ICMP	1001	92.143658	1
244.196.126.1	71.126.222.64	ICMP	1001	92.14368	1
244.196.126.1	71.126.222.64	ICMP	1001	92.950457	1
244.196.126.1	71.126.222.64	ICMP	1001	92.950535	1
244.196.126.1	71.126.222.64	ICMP	1001	98.538374	1
10.0.2.15	52.85.173.182	TCP	66	186.469474	0
10.0.2.15	52.11.17.245	TCP	66	187.987737	0
10.0.2.15	52.34.37.177	TCP	66	189.208244	0
10.0.2.15	52.34.37.177	TCP	66	189.844547	0
10.0.2.15	54.192.44.177	TCP	66	190.722829	0
10.0.2.15	54.192.44.177	TCP	66	190.724244	0
10.0.2.15	54.192.44.177	TCP	66	190.725499	0
10.0.2.15	54.192.44.177	TCP	66	190.727503	0
10.0.2.15	54.192.44.177	TCP	66	190.734519	0
10.0.2.15	54.192.44.177	TCP	66	190.735496	0
10.0.2.15	72.247.178.113	TCP	66	191.314663	0
10.0.2.15	54.192.44.177	TCP	66	191.477602	0
10.0.2.15	54.149.74.139	TCP	66	193.577676	0
10.0.2.15	52.85.173.182	TCP	55	196.792994	0
10.0.2.15	52.39.210.199	TCP	66	198.567362	0
10.0.2.15	54.192.44.108	TCP	66	198.593913	0
10.0.2.15	52.39.210.199	TCP	66	198.625441	0
10.0.2.15	52.11.17.245	TCP	55	199.839551	0
192.95.27.190	71.126.222.64	ICMP	1001	194.130715	1
192.95.27.190	71.126.222.64	ICMP	1001	194.141122	1
192.95.27.190	71.126.222.64	ICMP	1001	194.150423	1
192.95.27.190	71.126.222.64	ICMP	1001	194.160837	1
192.95.27.190	71.126.222.64	ICMP	1001	194.170529	1
192.95.27.190	71.126.222.64	ICMP	1001	194.180759	1
192.95.27.190	71.126.222.64	ICMP	1001	194.191153	1
192.95.27.190	71.126.222.64	ICMP	1001	194.200445	1
192.95.27.190	71.126.222.64	ICMP	1001	194.211154	1
192.95.27.190	71.126.222.64	ICMP	1001	194.221398	1
192.95.27.190	71.126.222.64	ICMP	1001	197.148222	1
192.95.27.190	71.126.222.64	ICMP	1001	197.158212	1
192.95.27.190	71.126.222.64	ICMP	1001	197.167815	1
192.95.27.190	71.126.222.64	ICMP	1001	197.178199	1
192.95.27.190	71.126.222.64	ICMP	1001	197.188507	1
192.95.27.190	71.126.222.64	TCP	1001	197.197865	1
192.95.27.190	71.126.222.64	TCP	1001	197.208234	1
192.95.27.190	71.126.222.64	TCP	1001	197.218871	1
192.95.27.190	71.126.222.64	TCP	1001	197.22818	1
192.95.27.190	71.126.222.64	TCP	1001	197.238525	1
192.95.27.190	71.126.222.64	TCP	1001	197.248071	1
192.95.27.190	71.126.222.64	TCP	1001	197.258481	1
192.95.27.190	71.126.222.64	TCP	1001	197.268933	1
192.95.27.190	71.126.222.64	TCP	1001	197.27819	1
192.95.27.190	71.126.222.64	TCP	1001	197.288676	1
192.95.27.190	71.126.222.64	TCP	1001	197.298939	1
192.95.27.190	71.126.222.64	TCP	1001	197.308515	1
192.95.27.190	71.126.222.64	TCP	1001	197.318884	1
192.95.27.190	71.126.222.64	TCP	1001	197.328341	1
192.95.27.190	71.126.222.64	TCP	1001	197.3388	1
192.95.27.190	71.126.222.64	TCP	1001	197.348904	1
192.95.27.190	71.126.222.64	TCP	1001	197.358596	1
192.95.27.190	71.126.222.64	DNS	1001	197.368869	0
192.95.27.190	71.126.222.64	DNS	1001	197.379222	0
192.95.27.190	71.126.222.64	TCP	48	197.388909	1
192.95.27.190	71.126.222.64	TCP	48	197.398986	1
192.95.27.190	71.126.222.64	TCP	48	197.409443	1
192.95.27.190	71.126.222.64	TCP	48	197.418886	1
192.95.27.190	71.126.222.64	TCP	48	197.429346	1
192.95.27.190	71.126.222.64	TCP	48	197.439577	1
192.95.27.190	71.126.222.64	TCP	48	197.449051	1
192.95.27.190	71.126.222.64	TCP	48	197.459349	1
192.95.27.190	71.126.222.64	TCP	48	197.468894	1
192.95.27.190	71.126.222.64	TCP	48	197.479498	1
192.95.27.190	71.126.222.64	TCP	48	197.488926	1
192.95.27.190	71.126.222.64	DNS	1050	197.498954	0
192.95.27.190	71.126.222.64	DNS	1050	197.509614	0
192.95.27.190	71.126.222.64	DNS	1050	197.519663	0
192.95.27.190	71.126.222.64	DNS	1050	197.535922	0
192.95.27.190	71.126.222.64	DNS	1050	197.545643	0
192.95.27.190	71.126.222.64	DNS	1050	197.554883	0
192.95.27.190	71.126.222.64	DNS	1050	197.56538	0
192.95.27.190	71.126.222.64	DNS	1050	197.575814	0
192.95.27.190	71.126.222.64	DNS	1050	197.585187	0
192.95.27.190	71.126.222.64	DNS	1050	197.595524	0
192.95.27.190	71.126.222.64	DNS	1050	197.605896	0
192.95.27.190	71.126.222.64	DNS	1050	197.615805	0
192.95.27.190	71.126.222.64	DNS	1050	197.625871	0
192.95.27.190	71.126.222.64	DNS	1050	197.635311	0
192.95.27.190	71.126.222.64	DNS	1050	197.645592	0
192.95.27.190	71.126.222.64	DNS	1050	197.656211	0
192.95.27.190	71.126.222.64	DNS	1050	197.665545	0
192.95.27.190	71.126.222.64	DNS	1050	197.675852	0
192.95.27.190	71.126.222.64	DNS	1050	197.68613	0
192.95.27.190	71.126.222.64	DNS	1050	197.695824	0
192.95.27.190	71.126.222.64	DNS	1050	197.705897	0
192.95.27.190	71.126.222.64	DNS	1050	197.715521	0
192.95.27.190	71.126.222.64	DNS	1050	197.725916	0
192.95.27.190	71.126.222.64	DNS	1050	197.736201	0
192.95.27.190	71.126.222.64	DNS	1050	197.746613	0
192.95.27.190	71.126.222.64	DNS	1050	197.756132	0
192.95.27.190	71.126.222.64	DNS	1050	197.766347	0
192.95.27.190	71.126.222.64	DNS	1050	197.775963	0
192.95.27.190	71.126.222.64	DNS	1050	204.247831	0
192.95.27.190	71.126.222.64	DNS	1050	204.257487	0
192.95.27.190	71.126.222.64	DNS	1050	204.267787	0
192.95.27.190	71.126.222.64	DNS	1050	204.278017	0
192.95.27.190	71.126.222.64	DNS	1050	204.287605	0
192.95.27.190	71.126.222.64	DNS	1050	204.297764	0
192.95.27.190	71.126.222.64	DNS	1050	204.308532	0
192.95.27.190	71.126.222.64	DNS	1050	204.317682	0
192.95.27.190	71.126.222.64	DNS	1050	204.327311	0
192.95.27.190	71.126.222.64	DNS	1050	207.261453	0
192.95.27.190	71.126.222.64	DNS	1050	207.27117	0
192.95.27.190	71.126.222.64	DNS	1050	207.281604	0
192.95.27.190	71.126.222.64	DNS	1050	207.290752	0
192.95.27.190	71.126.222.64	DNS	1050	207.301447	0
192.95.27.190	71.126.222.64	DNS	1050	207.311485	0
192.95.27.190	71.126.222.64	DNS	1050	207.321038	0
192.95.27.190	71.126.222.64	DNS	1050	207.33153	0
192.95.27.190	71.126.222.64	DNS	1050	207.342465	0
192.95.27.190	71.126.222.64	DNS	1050	207.35282	0
192.95.27.190	71.126.222.64	DNS	1050	207.36221	0
192.95.27.190	71.126.222.64	DNS	1050	207.372653	0
192.95.27.190	71.126.222.64	DNS	1050	207.383195	0
192.95.27.190	71.126.222.64	DNS	1050	207.39252	0
192.95.27.190	71.126.222.64	DNS	1050	207.403006	0
192.95.27.190	71.126.222.64	DNS	1050	207.412259	0
192.95.27.190	71.126.222.64	DNS	1050	207.422812	0
192.95.27.190	71.126.222.64	DNS	1050	207.433209	0
192.95.27.190	71.126.222.64	DNS	1050	207.443993	0
192.95.27.190	71.126.222.64	DNS	1050	207.453633	0
192.95.27.190	71.126.222.64	DNS	1050	207.463729	0
192.95.27.190	71.126.222.64	DNS	1050	207.474399	0
192.95.27.190	71.126.222.64	DNS	1050	207.483892	0
192.95.27.190	71.126.222.64	DNS	1050	207.494044	0
192.95.27.190	71.126.222.64	DNS	1050	207.504445	0
192.95.27.190	71.126.222.64	DNS	1050	207.513992	0
192.95.27.190	71.126.222.64	DNS	1050	207.524351	0
192.95.27.190	71.126.222.64	DNS	1050	207.533696	0
192.95.27.190	71.126.222.64	DNS	1050	207.544201	0
192.95.27.190	71.126.222.64	DNS	1050	207.554687	0
192.95.27.190	71.126.222.64	DNS	1050	207.564035	0
192.95.27.190	71.126.222.64	DNS	1050	207.574391	0
192.95.27.190	71.126.222.64	DNS	1050	207.583804	0
192.95.27.190	71.126.222.64	DNS	1050	207.594314	0
192.95.27.190	71.126.222.64	DNS	1050	207.604655	0
192.95.27.190	71.126.222.64	DNS	1050	207.614185	0
192.95.27.190	71.126.222.64	DNS	1050	207.624334	0
192.95.27.190	71.126.222.64	DNS	1050	207.634652	0
192.95.27.190	71.126.222.64	DNS	1050	207.644303	0
192.95.27.190	71.126.222.64	DNS	1050	207.654715	0
192.95.27.190	71.126.222.64	DNS	1050	207.664015	0
192.95.27.190	71.126.222.64	DNS	1050	207.674617	0
192.95.27.190	71.126.222.64	DNS	1050	207.684701	0
192.95.27.190	71.126.222.64	DNS	1050	207.69444	0
192.95.27.190	71.126.222.64	DNS	1050	207.704391	0
192.95.27.190	71.126.222.64	DNS	1050	207.714383	0
192.95.27.190	71.126.222.64	DNS	1050	207.724795	0
192.95.27.190	71.126.222.64	DNS	1050	207.734697	0
192.95.27.190	71.126.222.64	DNS	1050	207.748032	0
192.95.27.190	71.126.222.64	DNS	1050	207.757604	0
192.95.27.190	71.126.222.64	DNS	1050	207.767748	0
192.95.27.190	71.126.222.64	DNS	1050	207.778295	0
192.95.27.190	71.126.222.64	DNS	1050	207.787677	0
192.95.27.190	71.126.222.64	DNS	1050	207.798004	0
192.95.27.190	71.126.222.64	DNS	1050	207.807625	0
192.95.27.190	71.126.222.64	DNS	1050	207.817965	0
192.95.27.190	71.126.222.64	DNS	1050	207.828368	0
192.95.27.190	71.126.222.64	DNS	1050	207.837681	0
192.95.27.190	71.126.222.64	DNS	1050	207.848104	0
192.95.27.190	71.126.222.64	DNS	1050	207.858614	0
192.95.27.190	71.126.222.64	DNS	1050	207.868002	0
192.95.27.190	71.126.222.64	DNS	1050	207.878397	0
192.95.27.190	71.126.222.64	DNS	1050	207.88772	0
192.95.27.190	71.126.222.64	DNS	1050	207.898369	0
192.95.27.190	71.126.222.64	DNS	1050	214.276522	0
192.95.27.190	71.126.222.64	DNS	1050	214.286871	0
192.95.27.190	71.126.222.64	DNS	1050	214.297284	0
192.95.27.190	71.126.222.64	DNS	1050	214.30689	0
192.95.27.190	71.126.222.64	DNS	1050	214.317897	0
192.95.27.190	71.126.222.64	DNS	1050	214.326524	0
192.95.27.190	71.126.222.64	DNS	1050	214.337156	0
192.95.27.190	71.126.222.64	DNS	1050	214.346576	0
192.95.27.190	71.126.222.64	DNS	1050	214.358348	0
192.95.27.190	71.126.222.64	DNS	1050	214.366191	0
192.95.27.190	71.126.222.64	DNS	1050	216.278915	0
192.95.27.190	71.126.222.64	DNS	1050	217.290962	0
192.95.27.190	71.126.222.64	DNS	1050	217.301378	0
192.95.27.190	71.126.222.64	DNS	1050	217.311815	0
192.95.27.190	71.126.222.64	DNS	1050	217.321757	0
192.95.27.190	71.126.222.64	DNS	1050	217.331695	0
192.95.27.190	71.126.222.64	DNS	1050	217.341717	0
192.95.27.190	71.126.222.64	DNS	1050	217.35139	0
192.95.27.190	71.126.222.64	DNS	1050	217.365353	0
192.95.27.190	71.126.222.64	DNS	1050	217.374803	0
192.95.27.190	71.126.222.64	DNS	1050	217.384673	0
192.95.27.190	71.126.222.64	DNS	1050	217.394918	0
192.95.27.190	71.126.222.64	DNS	1050	217.405048	0
192.95.27.190	71.126.222.64	DNS	1050	217.414748	0
192.95.27.190	71.126.222.64	DNS	1050	217.42499	0
192.95.27.190	71.126.222.64	DNS	1050	217.435353	0
192.95.27.190	71.126.222.64	DNS	1050	217.445564	0
192.95.27.190	71.126.222.64	DNS	1050	217.455074	0
192.95.27.190	71.126.222.64	DNS	1050	217.465732	0
192.95.27.190	71.126.222.64	DNS	1050	217.475026	0
192.95.27.190	71.126.222.64	DNS	1050	217.485481	0
192.95.27.190	71.126.222.64	DNS	1050	217.49472	0
192.95.27.190	71.126.222.64	DNS	1050	217.505336	0
192.95.27.190	71.126.222.64	DNS	1050	217.515791	0
192.95.27.190	71.126.222.64	DNS	1050	217.525061	0
192.95.27.190	71.126.222.64	DNS	1050	217.535352	0
192.95.27.190	71.126.222.64	DNS	1050	217.545687	0
192.95.27.190	71.126.222.64	DNS	1050	217.55549	0
192.95.27.190	71.126.222.64	DNS	1050	217.565801	0
192.95.27.190	71.126.222.64	DNS	1050	217.575033	0
192.95.27.190	71.126.222.64	DNS	1050	217.585651	0
192.95.27.190	71.126.222.64	DNS	1050	217.595731	0
192.95.27.190	71.126.222.64	DNS	1050	217.611522	0
192.95.27.190	71.126.222.64	DNS	1050	217.62089	0
192.95.27.190	71.126.222.64	DNS	1050	217.630945	0
192.95.27.190	71.126.222.64	DNS	1050	217.640577	0
192.95.27.190	71.126.222.64	DNS	1050	217.651221	0
192.95.27.190	71.126.222.64	DNS	1050	217.665433	0
192.95.27.190	71.126.222.64	DNS	1050	217.676103	0
192.95.27.190	71.126.222.64	DNS	1050	217.686421	0
192.95.27.190	71.126.222.64	DNS	1050	217.695745	0
192.95.27.190	71.126.222.64	DNS	1050	217.705368	0
192.95.27.190	71.126.222.64	DNS	1050	217.715746	0
192.95.27.190	71.126.222.64	DNS	1050	217.726243	0
192.95.27.190	71.126.222.64	DNS	1050	217.736484	0
192.95.27.190	71.126.222.64	DNS	1050	217.745883	0
192.95.27.190	71.126.222.64	DNS	1050	217.756524	0
192.95.27.190	71.126.222.64	DNS	1050	217.766739	0
192.95.27.190	71.126.222.64	DNS	1050	217.776053	0
192.95.27.190	71.126.222.64	DNS	1050	217.792623	0
192.95.27.190	71.126.222.64	DNS	1050	217.801778	0
192.95.27.190	71.126.222.64	DNS	1050	217.812037	0
192.95.27.190	71.126.222.64	DNS	1050	217.822667	0
192.95.27.190	71.126.222.64	DNS	1050	217.832032	0
192.95.27.190	71.126.222.64	DNS	1050	217.842424	0
192.95.27.190	71.126.222.64	DNS	1050	217.852456	0
192.95.27.190	71.126.222.64	DNS	1050	217.862404	0
192.95.27.190	71.126.222.64	DNS	1050	217.872802	0
192.95.27.190	71.126.222.64	DNS	1050	217.882802	0
192.95.27.190	71.126.222.64	DNS	1050	217.892516	0
192.95.27.190	71.126.222.64	DNS	1050	217.902726	0
192.95.27.190	71.126.222.64	DNS	1050	217.913064	0
192.95.27.190	71.126.222.64	DNS	1050	217.922645	0
192.95.27.190	71.126.222.64	DNS	1050	217.932045	0
192.95.27.190	71.126.222.64	DNS	1050	217.942655	0
192.95.27.190	71.126.222.64	DNS	1050	224.325357	0
192.95.27.190	71.126.222.64	TCP	1050	224.334872	1
192.95.27.190	71.126.222.64	TCP	1050	224.344236	1
192.95.27.190	71.126.222.64	TCP	1050	224.354809	1
192.95.27.190	71.126.222.64	TCP	1050	224.370855	1
192.95.27.190	71.126.222.64	TCP	1050	224.379764	1
192.95.27.190	71.126.222.64	TCP	1050	224.390075	1
192.95.27.190	71.126.222.64	TCP	1050	224.39978	1
192.95.27.190	71.126.222.64	TCP	1050	224.409816	1
192.95.27.190	71.126.222.64	TCP	1050	224.420481	1
192.95.27.190	71.126.222.64	TCP	48	226.326248	1
192.95.27.190	71.126.222.64	TCP	48	227.338776	1
192.95.27.190	71.126.222.64	TCP	48	227.349373	1
192.95.27.190	71.126.222.64	TCP	48	227.359696	1
192.95.27.190	71.126.222.64	TCP	48	227.3698	1
192.95.27.190	71.126.222.64	TCP	48	227.379423	1
192.95.27.190	71.126.222.64	TCP	48	227.389712	1
192.95.27.190	71.126.222.64	TCP	48	227.399438	1
192.95.27.190	71.126.222.64	TCP	48	227.409711	1
192.95.27.190	71.126.222.64	TCP	48	227.419043	1
192.95.27.190	71.126.222.64	TCP	48	227.429761	1
192.95.27.190	71.126.222.64	TCP	48	227.439743	1
192.95.27.190	71.126.222.64	TCP	48	227.449416	1
192.95.27.190	71.126.222.64	TCP	48	227.459733	1
192.95.27.190	71.126.222.64	TCP	48	227.470228	1
192.95.27.190	71.126.222.64	TCP	48	227.479634	1
192.95.27.190	71.126.222.64	TCP	48	227.489756	1
192.95.27.190	71.126.222.64	TCP	48	227.49966	1
192.95.27.190	71.126.222.64	TCP	48	227.510034	1
192.95.27.190	71.126.222.64	TCP	1100	227.548913	1
192.95.27.190	71.126.222.64	TCP	1100	227.565831	1
192.95.27.190	71.126.222.64	TCP	1100	227.584874	1
192.95.27.190	71.126.222.64	TCP	1100	227.596113	1
192.95.27.190	71.126.222.64	TCP	1100	227.619623	1
192.95.27.190	71.126.222.64	TCP	1100	227.639305	1
192.95.27.190	71.126.222.64	TCP	1100	227.678271	1
192.95.27.190	71.126.222.64	TCP	1100	227.698939	1
192.95.27.190	71.126.222.64	TCP	1100	227.707885	1
192.95.27.190	71.126.222.64	TCP	1100	227.7345	1
192.95.27.190	71.126.222.64	TCP	1100	227.751168	1
192.95.27.190	71.126.222.64	TCP	1100	227.771375	1
192.95.27.190	71.126.222.64	TCP	1100	227.791582	1
192.95.27.190	71.126.222.64	TCP	1100	227.802013	1
192.95.27.190	71.126.222.64	TCP	1100	227.821139	1
192.95.27.190	71.126.222.64	TCP	1100	227.836759	1
192.95.27.190	71.126.222.64	TCP	1100	227.853696	1
192.95.27.190	71.126.222.64	TCP	1100	227.880811	1
192.95.27.190	71.126.222.64	TCP	1100	227.891223	1
192.95.27.190	71.126.222.64	TCP	1100	227.91017	1
192.95.27.190	71.126.222.64	TCP	1100	227.924929	1
192.95.27.190	71.126.222.64	TCP	1100	227.94118	1
192.95.27.190	71.126.222.64	TCP	1100	227.958089	1
192.95.27.190	71.126.222.64	TCP	1100	228.104522	1
192.95.27.190	71.126.222.64	TCP	1100	231.318493	1
192.95.27.190	71.126.222.64	TCP	1100	231.327842	1
192.95.27.190	71.126.222.64	TCP	1100	231.338457	1
192.95.27.190	71.126.222.64	TCP	1100	231.347821	1
192.95.27.190	71.126.222.64	TCP	1100	231.357371	1
192.95.27.190	71.126.222.64	TCP	1100	231.367614	1
192.95.27.190	71.126.222.64	TCP	1100	231.378169	1
192.95.27.190	71.126.222.64	TCP	1100	231.388423	1
192.95.27.190	71.126.222.64	TCP	1100	231.397879	1
192.95.27.190	71.126.222.64	TCP	1100	231.408116	1
192.95.27.190	71.126.222.64	TCP	1100	231.417733	1
192.95.27.190	71.126.222.64	TCP	1100	231.428143	1
192.95.27.190	71.126.222.64	TCP	1100	234.209216	1
192.95.27.190	71.126.222.64	TCP	1100	234.218585	1
192.95.27.190	71.126.222.64	TCP	1100	234.228891	1
192.95.27.190	71.126.222.64	TCP	1100	234.239251	1
192.95.27.190	71.126.222.64	TCP	1100	234.248873	1
192.95.27.190	71.126.222.64	TCP	1100	234.259316	1
192.95.27.190	71.126.222.64	TCP	1100	234.268561	1
192.95.27.190	71.126.222.64	TCP	1100	234.283359	1
192.95.27.190	71.126.222.64	TCP	1100	234.293406	1
192.95.27.190	71.126.222.64	TCP	1100	234.303504	1
192.95.27.190	71.126.222.64	TCP	1100	234.403341	1
192.95.27.190	71.126.222.64	TCP	1100	234.413683	1
192.95.27.190	71.126.222.64	TCP	1100	234.4233	1
192.95.27.190	71.126.222.64	TCP	1100	234.433794	1
192.95.27.190	71.126.222.64	TCP	1100	234.443791	1
192.95.27.190	71.126.222.64	TCP	1100	234.453412	1
192.95.27.190	71.126.222.64	TCP	1100	234.463942	1
192.95.27.190	71.126.222.64	TCP	1100	234.474054	1
192.95.27.190	71.126.222.64	TCP	1100	234.483662	1
192.95.27.190	71.126.222.64	TCP	1100	237.420038	1
192.95.27.190	71.126.222.64	TCP	1100	237.429745	1
192.95.27.190	71.126.222.64	TCP	1100	237.439937	1
192.95.27.190	71.126.222.64	TCP	1100	237.450118	1
192.95.27.190	71.126.222.64	TCP	1100	237.460837	1
192.95.27.190	71.126.222.64	TCP	1100	237.470129	1
192.95.27.190	71.126.222.64	TCP	1100	237.479785	1
192.95.27.190	71.126.222.64	TCP	1100	237.490264	1
192.95.27.190	71.126.222.64	TCP	1100	237.500399	1
192.95.27.190	71.126.222.64	TCP	1100	237.510678	1
192.95.27.190	71.126.222.64	TCP	1100	237.520145	1
192.95.27.190	71.126.222.64	TCP	1100	237.53055	1
192.95.27.190	71.126.222.64	TCP	1100	237.540215	1
192.95.27.190	71.126.222.64	TCP	1100	237.550343	1
192.95.27.190	71.126.222.64	TCP	1100	237.560704	1
192.95.27.190	71.126.222.64	TCP	1100	237.570175	1
192.95.27.190	71.126.222.64	TCP	1100	237.584871	1
192.95.27.190	71.126.222.64	TCP	1100	237.594454	1
192.95.27.190	71.126.222.64	TCP	1100	237.604797	1
192.95.27.190	71.126.222.64	TCP	1100	237.614538	1
192.95.27.190	71.126.222.64	TCP	1100	237.624658	1
192.95.27.190	71.126.222.64	TCP	1100	237.634127	1
192.95.27.190	71.126.222.64	TCP	1100	237.644703	1
192.95.27.190	71.126.222.64	TCP	1100	237.654823	1
192.95.27.190	71.126.222.64	TCP	1100	237.664643	1
192.95.27.190	71.126.222.64	TCP	1100	237.674775	1
192.95.27.190	71.126.222.64	TCP	1100	237.685108	1
192.95.27.190	71.126.222.64	TCP	1100	237.695416	1
192.95.27.190	71.126.222.64	TCP	1100	237.704789	1
192.95.27.190	71.126.222.64	TCP	1100	237.715268	1
192.95.27.190	71.126.222.64	TCP	1100	237.724994	1
192.95.27.190	71.126.222.64	TCP	1100	237.73521	1
192.95.27.190	71.126.222.64	TCP	1100	237.744827	1
192.95.27.190	71.126.222.64	TCP	1100	237.754845	1
192.95.27.190	71.126.222.64	TCP	1100	237.765395	1
192.95.27.190	71.126.222.64	TCP	1100	237.774824	1
192.95.27.190	71.126.222.64	TCP	1100	237.785158	1
192.95.27.190	71.126.222.64	TCP	1100	237.795499	1
192.95.27.190	71.126.222.64	TCP	1100	237.80513	1
192.95.27.190	71.126.222.64	TCP	1100	240.445257	1
192.95.27.190	71.126.222.64	TCP	1100	240.455144	1
192.95.27.190	71.126.222.64	TCP	1100	240.475623	1
192.95.27.190	71.126.222.64	TCP	1100	240.492611	1
192.95.27.190	71.126.222.64	TCP	1100	240.514486	1
192.95.27.190	71.126.222.64	TCP	1100	240.531682	1
192.95.27.190	71.126.222.64	TCP	1100	240.541088	1
192.95.27.190	71.126.222.64	TCP	1100	240.557432	1
192.95.27.190	71.126.222.64	TCP	1100	241.434378	1
192.95.27.190	71.126.222.64	TCP	1100	241.444391	1
192.95.27.190	71.126.222.64	TCP	1100	241.45467	1
192.95.27.190	71.126.222.64	TCP	1100	241.464055	1
192.95.27.190	71.126.222.64	TCP	1100	243.437692	1
192.95.27.190	71.126.222.64	TCP	1100	243.448108	1
192.95.27.190	71.126.222.64	TCP	1100	243.458468	1
192.95.27.190	71.126.222.64	TCP	1100	243.467836	1
192.95.27.190	71.126.222.64	TCP	1100	243.478156	1
192.95.27.190	71.126.222.64	TCP	1100	243.488706	1
192.95.27.190	71.126.222.64	TCP	1100	243.498164	1
192.95.27.190	71.126.222.64	TCP	1100	243.508555	1
192.95.27.190	71.126.222.64	TCP	1100	243.517871	1
192.95.27.190	71.126.222.64	TCP	1100	243.528434	1
192.95.27.190	71.126.222.64	TCP	1100	243.538511	1
192.95.27.190	71.126.222.64	TCP	1100	95.585042	1
192.95.27.190	71.126.222.64	TCP	1100	95.594598	1
192.95.27.190	71.126.222.64	TCP	1100	95.604891	1
192.95.27.190	71.126.222.64	TCP	1100	95.615259	1
192.95.27.190	71.126.222.64	TCP	1100	95.625025	1
192.95.27.190	71.126.222.64	TCP	1100	95.634981	1
192.95.27.190	71.126.222.64	TCP	1100	95.64552	1
192.95.27.190	71.126.222.64	TCP	1100	95.654963	1
192.95.27.190	71.126.222.64	TCP	1100	95.665243	1
192.95.27.190	71.126.222.64	TCP	1100	95.679272	1
192.95.27.190	71.126.222.64	TCP	1100	95.688019	1
192.95.27.190	71.126.222.64	TCP	1100	96.579557	1
244.196.126.1	71.126.222.64	TCP	1100	98.331275	1
10.0.2.15	54.192.44.108	TCP	66	200.469882	0
71.126.222.64	126.120.0.39	TCP	1100	188.71783	1
126.120.0.39	71.126.222.64	TCP	1100	188.762957	1
71.126.222.64	126.120.0.39	TCP	1100	188.763158	1
71.126.222.64	126.120.0.39	TCP	1100	188.764638	1
126.120.0.39	71.126.222.64	TCP	1100	188.770439	1
71.126.222.64	126.120.0.39	TCP	1100	188.770729	1
71.126.222.64	126.120.0.39	TCP	1100	188.786122	1
126.120.0.39	71.126.222.64	TCP	1100	188.914214	1
126.120.0.39	71.126.222.64	TCP	1100	188.934251	1
71.126.222.64	126.120.0.39	TCP	1100	188.957438	1
71.126.222.64	126.120.0.39	TCP	1100	188.959	1
126.120.0.39	71.126.222.64	TCP	1100	189.065189	1
126.120.0.39	71.126.222.64	TCP	1100	189.267219	1
126.120.0.39	71.126.222.64	TCP	1100	189.267225	1
71.126.222.64	200.23.198.85	TCP	1100	189.278326	1
126.120.0.39	71.126.222.64	TCP	1100	189.292369	1
200.23.198.85	71.126.222.64	TCP	1100	189.292374	1
71.126.222.64	126.120.0.39	TCP	1100	189.29259	1
71.126.222.64	126.120.0.39	TCP	1100	189.294025	1
200.23.198.85	71.126.222.64	TCP	1100	189.295086	1
71.126.222.64	200.23.198.85	TCP	1100	189.295309	1
71.126.222.64	200.23.198.85	TCP	1100	189.298417	1
200.23.198.85	71.126.222.64	TCP	1100	189.311748	1
126.120.0.39	71.126.222.64	TCP	1100	189.443271	1
71.126.222.64	126.120.0.39	TCP	1100	189.459523	1
126.120.0.39	71.126.222.64	TCP	1100	189.552625	1
71.126.222.64	126.120.0.39	TCP	1100	189.552938	1
71.126.222.64	126.120.0.39	TCP	1100	189.552943	1
71.126.222.64	126.120.0.39	TCP	1100	189.554358	1
71.126.222.64	126.120.0.39	TCP	1100	189.659363	1
71.126.222.64	126.120.0.39	TCP	1100	189.66046	1
71.126.222.64	126.120.0.39	TCP	1100	189.660465	1
126.120.0.39	71.126.222.64	TCP	1100	189.704042	1
71.126.222.64	126.120.0.39	TCP	1100	189.719409	1
71.126.222.64	40.67.6.199	TCP	1100	189.759682	1
126.120.0.39	71.126.222.64	TCP	1100	189.768971	1
40.67.6.199	71.126.222.64	TCP	1100	189.773203	1
71.126.222.64	40.67.6.199	TCP	1100	189.773895	1
71.126.222.64	40.67.6.199	TCP	1100	189.774019	1
71.126.222.64	40.67.6.199	TCP	1100	189.7878	1
71.126.222.64	40.67.6.199	TCP	1100	189.787888	1
71.126.222.64	126.120.0.39	TCP	1100	189.809896	1
71.126.222.64	40.67.6.199	TCP	1100	189.848392	1
40.67.6.199	71.126.222.64	TCP	1100	189.862407	1
71.126.222.64	40.67.6.199	TCP	1100	189.867865	1
71.126.222.64	40.67.6.199	TCP	1100	189.867871	1
71.126.222.64	40.67.6.199	TCP	1100	189.881774	1
71.126.222.64	40.67.6.199	TCP	1100	189.881779	1
71.126.222.64	40.67.6.199	TCP	1100	189.881836	1
71.126.222.64	40.67.6.199	TCP	1100	189.881928	1
40.67.6.199	71.126.222.64	TCP	1100	189.895097	1
71.126.222.64	126.120.0.39	TCP	1100	189.96631	1
126.120.0.39	71.126.222.64	TCP	1100	189.969815	1
126.120.0.39	71.126.222.64	TCP	1100	189.977672	1
71.126.222.64	126.120.0.39	TCP	1100	189.977867	1
71.126.222.64	126.120.0.39	TCP	1100	189.979231	1
126.120.0.39	71.126.222.64	TCP	1100	190.127993	1
71.126.222.64	126.120.0.39	TCP	1100	190.143275	1
71.126.222.64	39.237.51.185	TCP	1100	190.158304	1
177.125.179.204	71.126.222.64	TCP	1100	190.158851	1
71.126.222.64	39.237.51.185	TCP	1100	190.194956	1
71.126.222.64	39.237.51.185	TCP	1100	190.194961	1
71.126.222.64	177.125.179.204	TCP	1100	190.246007	1
71.126.222.64	177.125.179.204	TCP	1100	190.246139	1
71.126.222.64	39.237.51.185	TCP	1100	190.258883	1
126.120.0.39	71.126.222.64	TCP	1100	190.272098	1
126.120.0.39	71.126.222.64	TCP	1100	190.294515	1
71.126.222.64	126.120.0.39	TCP	1100	190.294726	1
71.126.222.64	126.120.0.39	TCP	1100	190.296152	1
71.126.222.64	48.117.221.235	TCP	1100	190.407781	1
48.117.221.235	71.126.222.64	TCP	1100	190.41134	1
71.126.222.64	48.117.221.235	TCP	1100	190.412424	1
71.126.222.64	48.117.221.235	TCP	1100	190.412429	1
71.126.222.64	48.117.221.235	TCP	1100	190.412434	1
71.126.222.64	39.237.51.185	TCP	1100	190.427058	1
71.126.222.64	39.237.51.185	TCP	1100	190.433449	1
126.120.0.39	71.126.222.64	TCP	1100	190.444906	1
71.126.222.64	126.120.0.39	TCP	1100	190.464845	1
126.120.0.39	71.126.222.64	TCP	1100	190.472724	1
71.126.222.64	39.237.51.185	TCP	1100	190.500877	1
126.120.0.39	71.126.222.64	TCP	1100	190.546782	1
71.126.222.64	126.120.0.39	TCP	1100	190.547032	1
71.126.222.64	126.120.0.39	TCP	1100	190.548464	1
71.126.222.64	39.237.51.185	TCP	1100	190.555599	1
71.126.222.64	39.237.51.185	TCP	1100	190.555604	1
71.126.222.64	39.237.51.185	TCP	1100	190.619094	1
71.126.222.64	200.150.74.112	TCP	1100	190.659886	1
126.120.0.39	71.126.222.64	TCP	1100	190.689796	1
71.126.222.64	126.120.0.39	TCP	1100	190.690042	1
71.126.222.64	39.237.51.185	TCP	1100	190.691258	1
71.126.222.64	126.120.0.39	TCP	1100	190.691493	1
200.150.74.112	71.126.222.64	TCP	1100	190.691682	1
71.126.222.64	200.150.74.112	TCP	1100	190.692567	1
71.126.222.64	200.150.74.112	TCP	1100	190.692572	1
71.126.222.64	39.237.51.185	TCP	1100	190.696642	1
126.120.0.39	71.126.222.64	TCP	1100	190.696883	1
71.126.222.64	126.120.0.39	TCP	1100	190.714377	1
71.126.222.64	40.67.6.199	TCP	1100	190.748726	1
71.126.222.64	200.150.74.112	TCP	1100	190.748945	1
71.126.222.64	200.150.74.112	TCP	1100	190.759151	1
40.67.6.199	71.126.222.64	TCP	1100	190.762818	1
71.126.222.64	40.67.6.199	TCP	1100	190.763454	1
71.126.222.64	40.67.6.199	TCP	1100	190.763459	1
126.120.0.39	71.126.222.64	TCP	1100	190.776096	1
71.126.222.64	40.67.6.199	TCP	1100	190.777201	1
71.126.222.64	40.67.6.199	TCP	1100	190.809165	1
200.150.74.112	71.126.222.64	TCP	1100	190.835801	1
71.126.222.64	200.150.74.112	TCP	1100	190.839202	1
71.126.222.64	200.150.74.112	TCP	1100	190.839207	1
126.120.0.39	71.126.222.64	TCP	1100	190.840916	1
71.126.222.64	126.120.0.39	TCP	1100	190.85512	1
71.126.222.64	200.150.74.112	TCP	1100	190.879552	1
71.126.222.64	200.150.74.112	TCP	1100	190.879557	1
71.126.222.64	200.150.74.112	TCP	1100	190.879562	1
71.126.222.64	200.150.74.112	TCP	1100	190.879613	1
71.126.222.64	200.150.74.112	TCP	1100	190.897875	1
71.126.222.64	200.150.74.112	TCP	1100	190.89788	1
71.126.222.64	200.150.74.112	TCP	1100	190.897885	1
71.126.222.64	200.150.74.112	TCP	1100	190.897917	1
71.126.222.64	200.150.74.112	TCP	1100	190.897923	1
71.126.222.64	200.150.74.112	TCP	1100	190.897927	1
71.126.222.64	200.150.74.112	TCP	1100	190.897942	1
71.126.222.64	200.150.74.112	TCP	1100	190.897947	1
71.126.222.64	200.150.74.112	TCP	1100	190.899234	1
126.120.0.39	71.126.222.64	TCP	1100	190.977309	1
71.126.222.64	200.150.74.112	TCP	1100	190.97837	1
71.126.222.64	200.150.74.112	TCP	1100	190.978396	1
71.126.222.64	200.150.74.112	TCP	1100	190.978401	1
71.126.222.64	200.150.74.112	TCP	1100	190.978564	1
126.120.0.39	71.126.222.64	TCP	1100	190.980874	1
71.126.222.64	126.120.0.39	TCP	1100	190.981068	1
71.126.222.64	126.120.0.39	TCP	1100	190.982454	1
71.126.222.64	200.150.74.112	TCP	1100	190.997374	1
71.126.222.64	200.150.74.112	TCP	1100	190.997379	1
71.126.222.64	200.150.74.112	TCP	1100	190.997592	1
71.126.222.64	200.150.74.112	TCP	1100	190.997597	1
71.126.222.64	200.150.74.112	TCP	1100	190.997602	1
71.126.222.64	200.150.74.112	TCP	1100	190.997674	1
71.126.222.64	200.150.74.112	TCP	1100	190.997951	1
71.126.222.64	200.150.74.112	TCP	1100	190.997956	1
126.120.0.39	71.126.222.64	TCP	1100	191.131359	1
71.126.222.64	126.120.0.39	TCP	1100	191.146747	1
71.126.222.64	132.244.39.212	TCP	1100	191.17605	1
71.126.222.64	132.244.39.212	TCP	1100	191.176666	1
71.126.222.64	132.244.39.212	TCP	1100	191.177158	1
71.126.222.64	132.244.39.212	TCP	1100	191.177641	1
71.126.222.64	132.244.39.212	TCP	1100	191.178209	1
126.120.0.39	71.126.222.64	TCP	1100	191.178261	1
126.120.0.39	71.126.222.64	TCP	1100	191.265302	1
71.126.222.64	126.120.0.39	TCP	1100	191.265556	1
71.126.222.64	126.120.0.39	TCP	1100	191.267007	1
132.244.39.212	71.126.222.64	TCP	1100	191.385904	1
132.244.39.212	71.126.222.64	TCP	1100	191.385912	1
71.126.222.64	132.244.39.212	TCP	1100	191.386101	1
132.244.39.212	71.126.222.64	TCP	1100	191.386179	1
132.244.39.212	71.126.222.64	TCP	1100	191.386185	1
71.126.222.64	132.244.39.212	TCP	1100	191.386324	1
126.120.0.39	71.126.222.64	TCP	1100	191.386487	1
132.244.39.212	71.126.222.64	TCP	1100	191.386534	1
132.244.39.212	71.126.222.64	TCP	1100	191.386539	1
71.126.222.64	132.244.39.212	TCP	1100	191.386697	1
71.126.222.64	126.120.0.39	TCP	1100	191.38678	1
71.126.222.64	126.120.0.39	TCP	1100	191.386785	1
132.244.39.212	71.126.222.64	TCP	1100	191.386986	1
132.244.39.212	71.126.222.64	TCP	1100	191.386992	1
71.126.222.64	132.244.39.212	TCP	1100	191.38721	1
71.126.222.64	132.244.39.212	TCP	1100	191.387215	1
132.244.39.212	71.126.222.64	TCP	1100	191.387428	1
132.244.39.212	71.126.222.64	TCP	1100	191.387529	1
71.126.222.64	132.244.39.212	TCP	1100	191.387683	1
71.126.222.64	126.120.0.39	TCP	1100	191.388208	1
126.120.0.39	71.126.222.64	TCP	1100	191.416239	1
71.126.222.64	126.120.0.39	TCP	1100	191.421753	1
126.120.0.39	71.126.222.64	TCP	1100	191.479093	1
71.126.222.64	97.193.61.53	TCP	1100	191.495404	1
126.120.0.39	71.126.222.64	TCP	1100	191.53716	1
71.126.222.64	126.120.0.39	TCP	1100	191.55259	1
126.120.0.39	71.126.222.64	TCP	1100	191.680699	1
97.193.61.53	71.126.222.64	TCP	1100	191.685117	1
71.126.222.64	97.193.61.53	TCP	1100	191.786378	1
71.126.222.64	126.120.0.39	TCP	1100	191.801408	1
71.126.222.64	126.120.0.39	TCP	1100	191.801534	1
71.126.222.64	126.120.0.39	TCP	1100	191.80154	1
126.120.0.39	71.126.222.64	TCP	1100	191.881896	1
71.126.222.64	126.120.0.39	TCP	1100	191.950799	1
97.193.61.53	71.126.222.64	TCP	1100	191.973828	1
126.120.0.39	71.126.222.64	TCP	1100	191.975273	1
71.126.222.64	126.120.0.39	TCP	1100	191.975512	1
71.126.222.64	126.120.0.39	TCP	1100	191.975517	1
71.126.222.64	126.120.0.39	TCP	1100	191.977099	1
71.126.222.64	126.120.0.39	TCP	1100	192.107896	1
126.120.0.39	71.126.222.64	TCP	1100	192.124863	1
71.126.222.64	126.120.0.39	TCP	1100	192.145052	1
126.120.0.39	71.126.222.64	TCP	1100	192.178382	1
71.126.222.64	126.120.0.39	TCP	1100	192.178584	1
71.126.222.64	126.120.0.39	TCP	1100	192.178589	1
71.126.222.64	126.120.0.39	TCP	1100	192.179988	1
126.120.0.39	71.126.222.64	TCP	1100	192.327986	1
71.126.222.64	126.120.0.39	TCP	52	192.346919	1
126.120.0.39	71.126.222.64	TCP	52	192.384457	1
126.120.0.39	71.126.222.64	TCP	52	192.485223	1
126.120.0.39	71.126.222.64	TCP	52	192.686049	1
71.126.222.64	126.120.0.39	TCP	52	192.696691	1
71.126.222.64	126.120.0.39	TCP	52	192.696696	1
71.126.222.64	126.120.0.39	TCP	52	192.6967	1
126.120.0.39	71.126.222.64	TCP	52	192.784943	1
71.126.222.64	126.120.0.39	TCP	52	192.785161	1
71.126.222.64	126.120.0.39	TCP	52	192.785166	1
71.126.222.64	126.120.0.39	TCP	52	192.78663	1
71.126.222.64	126.120.0.39	TCP	52	192.846525	1
126.120.0.39	71.126.222.64	TCP	52	192.935008	1
71.126.222.64	126.120.0.39	TCP	52	192.953817	1
71.126.222.64	126.120.0.39	TCP	52	193.002494	1
71.126.222.64	126.120.0.39	TCP	52	193.027709	1
71.126.222.64	126.120.0.39	TCP	52	193.027785	1
71.126.222.64	126.120.0.39	TCP	52	193.027792	1
71.126.222.64	126.120.0.39	TCP	52	193.177286	1
126.120.0.39	71.126.222.64	TCP	52	193.289748	1
126.120.0.39	71.126.222.64	TCP	52	193.289755	1
71.126.222.64	126.120.0.39	TCP	52	193.334856	1
126.120.0.39	71.126.222.64	TCP	52	193.591082	1
71.126.222.64	126.120.0.39	TCP	52	193.667315	1
71.126.222.64	126.120.0.39	TCP	52	193.66744	1
71.126.222.64	126.120.0.39	TCP	52	193.667445	1
71.126.222.64	97.193.61.53	TCP	52	193.785993	1
71.126.222.64	126.120.0.39	TCP	52	193.816148	1
71.126.222.64	126.120.0.39	TCP	52	193.81927	1
71.126.222.64	126.120.0.39	TCP	52	193.819332	1
126.120.0.39	71.126.222.64	TCP	52	193.92247	1
71.126.222.64	126.120.0.39	TCP	52	193.922737	1
71.126.222.64	126.120.0.39	TCP	52	193.922742	1
71.126.222.64	126.120.0.39	TCP	52	193.924232	1
71.126.222.64	126.120.0.39	TCP	52	193.970045	1
71.126.222.64	126.120.0.39	TCP	52	193.97034	1
97.193.61.53	71.126.222.64	TCP	52	193.974064	1
71.126.222.64	126.120.0.39	TCP	52	193.983846	1
126.120.0.39	71.126.222.64	TCP	52	194.072365	1
71.126.222.64	126.120.0.39	TCP	52	194.091033	1
71.126.222.64	126.120.0.39	TCP	52	194.126049	1
126.120.0.39	71.126.222.64	TCP	52	194.296143	1
126.120.0.39	71.126.222.64	TCP	52	194.396462	1
126.120.0.39	71.126.222.64	TCP	52	194.396468	1
71.126.222.64	97.193.61.53	TCP	52	194.490996	1
71.126.222.64	126.120.0.39	TCP	52	194.583424	1
71.126.222.64	126.120.0.39	TCP	52	194.583496	1
71.126.222.64	126.120.0.39	TCP	52	194.583501	1
97.193.61.53	71.126.222.64	TCP	52	194.674804	1
71.126.222.64	126.120.0.39	TCP	52	194.732863	1
126.120.0.39	71.126.222.64	TCP	52	194.778479	1
71.126.222.64	126.120.0.39	TCP	52	194.778737	1
71.126.222.64	126.120.0.39	TCP	52	194.778742	1
71.126.222.64	126.120.0.39	TCP	52	194.780192	1
71.126.222.64	126.120.0.39	TCP	52	194.889602	1
126.120.0.39	71.126.222.64	TCP	52	194.92906	1
71.126.222.64	126.120.0.39	TCP	52	194.949763	1
71.126.222.64	97.193.61.53	TCP	52	194.971794	1
71.126.222.64	126.120.0.39	TCP	52	195.153084	1
71.126.222.64	126.120.0.39	TCP	52	195.153187	1
97.193.61.53	71.126.222.64	TCP	52	195.163962	1
126.120.0.39	71.126.222.64	TCP	52	195.200577	1
126.120.0.39	71.126.222.64	TCP	52	195.200583	1
71.126.222.64	126.120.0.39	TCP	52	195.302133	1
71.126.222.64	126.120.0.39	TCP	52	195.30243	1
71.126.222.64	126.120.0.39	TCP	52	195.458372	1
71.126.222.64	126.120.0.39	TCP	52	195.739833	1
71.126.222.64	126.120.0.39	TCP	52	195.74385	1
71.126.222.64	126.120.0.39	TCP	52	195.753903	1
126.120.0.39	71.126.222.64	TCP	52	195.80563	1
126.120.0.39	71.126.222.64	TCP	52	195.88781	1
126.120.0.39	71.126.222.64	TCP	52	195.891699	1
126.120.0.39	71.126.222.64	TCP	52	195.903508	1
126.120.0.39	71.126.222.64	TCP	52	196.444242	1
71.126.222.64	126.120.0.39	TCP	52	196.444472	1
126.120.139.102	71.126.222.64	TCP	52	196.491613	1
71.126.222.64	126.120.139.102	TCP	52	196.49178	1
71.126.222.64	97.193.61.53	TCP	52	197.795717	1
97.193.61.53	71.126.222.64	TCP	52	197.984675	1
71.126.222.64	97.193.61.53	TCP	52	199.241113	1
97.193.61.53	71.126.222.64	TCP	52	199.436423	1
71.126.222.64	97.193.61.53	TCP	52	200.891894	1
97.193.61.53	71.126.222.64	TCP	52	201.083947	1
71.126.222.64	48.117.221.235	TCP	52	201.173146	1
71.126.222.64	200.150.74.112	TCP	52	201.173738	1
71.126.222.64	48.117.221.248	TCP	52	201.174504	1
48.117.221.235	71.126.222.64	TCP	52	201.176319	1
71.126.222.64	48.117.221.235	TCP	52	201.176479	1
48.117.221.248	71.126.222.64	TCP	52	201.177757	1
71.126.222.64	48.117.221.248	TCP	52	201.177922	1
200.150.74.112	71.126.222.64	TCP	52	201.19325	1
71.126.222.64	40.67.6.199	TCP	52	202.26878	1
40.67.6.199	71.126.222.64	TCP	52	202.282393	1
71.126.222.64	40.67.6.199	TCP	52	202.283597	1
71.126.222.64	40.67.6.199	TCP	52	202.283602	1
71.126.222.64	40.67.6.199	TCP	800	202.297334	1
71.126.222.64	40.67.6.199	TCP	800	202.297449	1
71.126.222.64	40.67.6.199	TCP	800	202.354995	1
40.67.6.199	71.126.222.64	TCP	800	202.368693	1
71.126.222.64	40.67.6.199	TCP	800	202.371322	1
71.126.222.64	40.67.6.199	TCP	800	202.371327	1
71.126.222.64	40.67.6.199	TCP	800	202.385169	1
71.126.222.64	40.67.6.199	TCP	800	202.385174	1
71.126.222.64	40.67.6.199	TCP	800	202.385179	1
71.126.222.64	40.67.6.199	TCP	800	202.385296	1
40.67.6.199	71.126.222.64	TCP	800	202.398602	1
177.125.179.204	71.126.222.64	TCP	800	202.695133	1
177.125.179.204	71.126.222.64	TCP	800	202.696293	1
71.126.222.64	39.237.51.185	TCP	800	202.766541	1
71.126.222.64	177.125.179.204	TCP	800	202.781827	1
71.126.222.64	177.125.179.204	TCP	800	202.781933	1
71.126.222.64	39.237.51.185	TCP	800	202.805933	1
71.126.222.64	39.237.51.185	TCP	800	202.805938	1
71.126.222.64	39.237.51.185	TCP	800	202.887972	1
71.126.222.64	48.117.221.235	TCP	800	202.972915	1
48.117.221.235	71.126.222.64	TCP	800	202.976482	1
71.126.222.64	48.117.221.235	TCP	800	202.976867	1
71.126.222.64	48.117.221.235	TCP	800	203.049212	1
48.117.221.235	71.126.222.64	TCP	800	203.052821	1
71.126.222.64	48.117.221.235	TCP	800	203.053603	1
71.126.222.64	48.117.221.235	TCP	800	203.053609	1
71.126.222.64	48.117.221.235	TCP	800	203.053613	1
71.126.222.64	48.117.221.235	TCP	800	203.053618	1
71.126.222.64	48.117.221.235	TCP	800	203.057345	1
71.126.222.64	48.117.221.235	TCP	800	203.057393	1
71.126.222.64	48.117.221.235	TCP	800	203.057398	1
71.126.222.64	48.117.221.235	TCP	800	203.057403	1
71.126.222.64	48.117.221.235	TCP	800	203.057407	1
71.126.222.64	48.117.221.235	TCP	800	203.057412	1
71.126.222.64	48.117.221.235	TCP	800	203.057425	1
71.126.222.64	39.237.51.185	TCP	800	203.071619	1
71.126.222.64	39.237.51.185	TCP	800	203.078903	1
71.126.222.64	40.67.6.199	TCP	800	203.125332	1
71.126.222.64	200.150.74.112	TCP	800	203.136329	1
40.67.6.199	71.126.222.64	TCP	800	203.138896	1
71.126.222.64	40.67.6.199	TCP	800	203.141127	1
71.126.222.64	40.67.6.199	TCP	800	203.141132	1
71.126.222.64	40.67.6.199	TCP	800	203.154866	1
200.150.74.112	71.126.222.64	TCP	800	203.17482	1
71.126.222.64	200.150.74.112	TCP	800	203.176237	1
71.126.222.64	200.150.74.112	TCP	800	203.176242	1
71.126.222.64	40.67.6.199	TCP	800	203.18814	1
71.126.222.64	200.150.74.112	TCP	800	203.238166	1
71.126.222.64	200.150.74.112	TCP	800	203.316498	1
71.126.222.64	200.150.74.112	TCP	800	203.316536	1
71.126.222.64	200.150.74.112	TCP	800	203.316541	1
71.126.222.64	200.150.74.112	TCP	800	203.316603	1
71.126.222.64	200.150.74.112	TCP	800	203.33596	1
71.126.222.64	200.150.74.112	TCP	800	203.335965	1
71.126.222.64	200.150.74.112	TCP	800	203.33597	1
71.126.222.64	200.150.74.112	TCP	800	203.336172	1
71.126.222.64	200.150.74.112	TCP	800	203.336177	1
71.126.222.64	200.150.74.112	TCP	800	203.336181	1
71.126.222.64	200.150.74.112	TCP	800	203.336186	1
71.126.222.64	200.150.74.112	TCP	800	203.33619	1
71.126.222.64	128.167.178.183	TCP	800	207.832544	1
128.167.178.183	71.126.222.64	TCP	800	208.036682	1
126.120.0.39	71.126.222.64	TCP	800	212.298479	1
71.126.222.64	126.120.0.39	TCP	800	212.298712	1
126.120.139.102	71.126.222.64	TCP	800	217.783171	1
71.126.222.64	126.120.139.102	TCP	800	217.78346	1
126.120.0.39	71.126.222.64	TCP	800	217.915909	1
71.126.222.64	126.120.0.39	TCP	800	217.916108	1
71.126.222.64	42.53.31.230	TCP	800	232.238553	1
71.126.222.64	42.53.31.230	TCP	800	238.614713	1
71.126.222.64	126.120.0.39	TCP	800	90.005296	1
71.126.222.64	126.120.0.39	TCP	800	90.011649	1
133.172.248.56	71.126.222.64	TCP	800	90.027449	1
133.172.248.56	71.126.222.64	TCP	800	90.029074	1
133.172.248.56	71.126.222.64	TCP	800	90.029426	1
71.126.222.64	133.172.248.56	TCP	800	90.030511	1
126.120.0.39	71.126.222.64	TCP	800	90.030712	1
71.126.222.64	126.120.0.39	TCP	800	90.030977	1
71.126.222.64	133.172.248.56	TCP	800	90.032088	1
71.126.222.64	126.120.0.39	TCP	800	90.032161	1
71.126.222.64	133.172.248.56	TCP	800	90.041379	1
126.120.0.39	71.126.222.64	TCP	800	90.055035	1
71.126.222.64	126.120.0.39	TCP	800	90.064506	1
71.126.222.64	126.120.0.39	TCP	800	90.068511	1
71.126.222.64	126.120.0.39	TCP	800	90.069143	1
71.126.222.64	126.120.0.39	TCP	800	90.069148	1
71.126.222.64	126.120.0.39	TCP	800	90.069264	1
71.126.222.64	126.120.0.39	TCP	800	90.069269	1
71.126.222.64	126.120.0.39	TCP	800	90.070388	1
71.126.222.64	126.120.0.39	TCP	800	90.070393	1
71.126.222.64	126.120.0.39	TCP	800	90.070983	1
71.126.222.64	126.120.0.39	TCP	800	90.071055	1
71.126.222.64	126.120.0.39	TCP	800	90.071059	1
71.126.222.64	254.229.252.232	TCP	800	90.084809	1
71.126.222.64	254.229.252.232	TCP	800	90.084881	1
126.120.0.39	71.126.222.64	TCP	800	90.087881	1
126.120.0.39	71.126.222.64	TCP	800	90.087887	1
126.120.0.39	71.126.222.64	TCP	800	90.119006	1
213.72.188.40	71.126.222.64	TCP	800	90.123231	1
71.126.222.64	126.120.0.39	TCP	800	90.125272	1
71.126.222.64	133.172.248.56	TCP	800	90.126334	1
71.126.222.64	133.172.248.56	TCP	800	90.127914	1
71.126.222.64	133.172.248.56	TCP	800	90.128307	1
126.120.0.39	71.126.222.64	TCP	800	90.14902	1
126.120.0.39	71.126.222.64	TCP	800	90.160892	1
71.126.222.64	126.120.0.39	TCP	800	90.170214	1
71.126.222.64	126.120.0.39	TCP	800	90.171413	1
133.172.248.56	71.126.222.64	TCP	800	90.1724	1
133.172.248.56	71.126.222.64	TCP	800	90.175825	1
126.120.0.39	71.126.222.64	TCP	800	90.181942	1
71.126.222.64	126.120.0.39	TCP	800	90.187496	1
126.120.0.39	71.126.222.64	TCP	800	90.187981	1
126.120.0.39	71.126.222.64	TCP	800	90.187986	1
126.120.0.39	71.126.222.64	TCP	800	90.187991	1
126.120.0.39	71.126.222.64	TCP	800	90.187997	1
126.120.0.39	71.126.222.64	TCP	800	90.188002	1
126.120.0.39	71.126.222.64	TCP	800	90.188014	1
71.126.222.64	133.172.248.56	TCP	800	90.189238	1
71.126.222.64	133.172.248.56	TCP	800	90.19037	1
126.120.0.39	71.126.222.64	TCP	800	90.198889	1
71.126.222.64	126.120.0.39	TCP	800	90.199123	1
71.126.222.64	126.120.0.39	TCP	800	90.200296	1
71.126.222.64	126.120.0.39	TCP	800	90.218296	1
71.126.222.64	126.120.0.39	TCP	800	90.222289	1
71.126.222.64	126.120.0.39	TCP	800	90.222924	1
71.126.222.64	126.120.0.39	TCP	800	90.222929	1
71.126.222.64	213.72.188.40	TCP	800	90.225882	1
71.126.222.64	213.72.188.40	TCP	800	90.227565	1
71.126.222.64	213.72.188.40	TCP	800	90.227792	1
71.126.222.64	213.72.188.40	TCP	800	90.22797	1
71.126.222.64	213.72.188.40	TCP	800	90.228215	1
71.126.222.64	213.72.188.40	TCP	800	90.228271	1
71.126.222.64	213.72.188.40	TCP	800	90.228389	1
71.126.222.64	213.72.188.40	TCP	800	90.228658	1
71.126.222.64	213.72.188.40	TCP	800	90.228771	1
71.126.222.64	213.72.188.40	TCP	800	90.228897	1
71.126.222.64	213.72.188.40	TCP	800	90.229549	1
71.126.222.64	213.72.188.40	TCP	800	90.229554	1
71.126.222.64	213.72.188.40	TCP	800	90.229559	1
71.126.222.64	126.120.0.39	TCP	800	90.233298	1
71.126.222.64	126.120.0.39	TCP	800	90.233303	1
71.126.222.64	126.120.0.39	TCP	800	90.233537	1
71.126.222.64	126.120.0.39	TCP	800	90.233542	1
71.126.222.64	213.72.188.40	TCP	800	90.242813	1
126.120.0.39	71.126.222.64	TCP	800	90.289826	1
126.120.0.39	71.126.222.64	TCP	800	90.289847	1
213.72.188.40	71.126.222.64	TCP	800	90.292102	1
133.172.248.56	71.126.222.64	TCP	800	90.304412	1
133.172.248.56	71.126.222.64	TCP	800	90.305251	1
71.126.222.64	133.172.248.56	TCP	800	90.305542	1
71.126.222.64	133.172.248.56	TCP	800	90.306747	1
71.126.222.64	254.229.252.232	TCP	800	90.32218	1
71.126.222.64	254.229.252.232	TCP	800	90.322247	1
71.126.222.64	254.229.252.232	TCP	800	90.322373	1
71.126.222.64	254.229.252.232	TCP	800	90.3225	1
133.172.248.56	71.126.222.64	TCP	800	90.325248	1
71.126.222.64	133.172.248.56	TCP	800	90.339316	1
126.120.0.39	71.126.222.64	TCP	800	90.343242	1
71.126.222.64	126.120.0.39	TCP	800	90.34348	1
71.126.222.64	126.120.0.39	TCP	800	90.345123	1
126.120.0.39	71.126.222.64	TCP	800	90.348848	1
133.172.248.56	71.126.222.64	TCP	800	90.351101	1
133.172.248.56	71.126.222.64	TCP	800	90.353359	1
71.126.222.64	133.172.248.56	TCP	800	90.355015	1
71.126.222.64	126.120.0.39	TCP	800	90.355022	1
71.126.222.64	133.172.248.56	TCP	800	90.356427	1
71.126.222.64	126.120.0.39	TCP	800	90.367576	1
71.126.222.64	126.120.0.39	TCP	800	90.374316	1
71.126.222.64	126.120.0.39	TCP	800	90.374621	1
71.126.222.64	126.120.0.39	TCP	800	90.378804	1
126.120.0.39	71.126.222.64	TCP	800	90.389439	1
126.120.0.39	71.126.222.64	TCP	800	90.3895	1
126.120.0.39	71.126.222.64	TCP	800	90.391489	1
71.126.222.64	126.120.0.39	TCP	800	90.391698	1
71.126.222.64	126.120.0.39	TCP	800	90.393227	1
71.126.222.64	213.72.188.40	TCP	800	90.406364	1
71.126.222.64	213.72.188.40	TCP	800	90.406484	1
71.126.222.64	213.72.188.40	TCP	800	90.406883	1
71.126.222.64	213.72.188.40	TCP	800	90.406992	1
71.126.222.64	213.72.188.40	TCP	800	90.407122	1
71.126.222.64	213.72.188.40	TCP	800	90.414546	1
126.120.0.39	71.126.222.64	TCP	800	90.417009	1
71.126.222.64	126.120.0.39	TCP	800	90.417188	1
71.126.222.64	126.120.0.39	TCP	800	90.418578	1
71.126.222.64	213.72.188.40	TCP	800	90.42069	1
133.172.248.56	71.126.222.64	TCP	800	90.427098	1
133.172.248.56	71.126.222.64	TCP	800	90.437776	1
133.172.248.56	71.126.222.64	TCP	800	90.440082	1
71.126.222.64	133.172.248.56	TCP	800	90.440504	1
71.126.222.64	213.72.188.40	TCP	800	90.441433	1
71.126.222.64	133.172.248.56	TCP	800	90.442733	1
71.126.222.64	133.172.248.56	TCP	800	90.444072	1
126.120.0.39	71.126.222.64	TCP	800	90.446024	1
71.126.222.64	126.120.0.39	TCP	800	90.446249	1
71.126.222.64	126.120.0.39	TCP	800	90.447625	1
126.120.0.39	71.126.222.64	TCP	800	90.49006	1
126.120.0.39	71.126.222.64	TCP	800	90.490067	1
126.120.0.39	71.126.222.64	TCP	800	90.490072	1
126.120.0.39	71.126.222.64	TCP	800	90.492953	1
126.120.0.39	71.126.222.64	TCP	800	90.500719	1
71.126.222.64	126.120.0.39	TCP	800	90.500806	1
71.126.222.64	126.120.0.39	TCP	800	90.500938	1
71.126.222.64	126.120.0.39	TCP	800	90.502071	1
213.72.188.40	71.126.222.64	TCP	800	90.513109	1
126.120.0.39	71.126.222.64	TCP	800	90.518638	1
71.126.222.64	126.120.0.39	TCP	800	90.518803	1
126.120.0.39	71.126.222.64	TCP	800	90.519351	1
71.126.222.64	126.120.0.39	TCP	800	90.519639	1
71.126.222.64	126.120.0.39	TCP	800	90.520876	1
71.126.222.64	126.120.0.39	TCP	800	90.52236	1
126.120.0.39	71.126.222.64	TCP	800	90.522623	1
71.126.222.64	126.120.0.39	TCP	800	90.52281	1
71.126.222.64	126.120.0.39	TCP	800	90.524079	1
71.126.222.64	133.172.248.56	TCP	800	90.524164	1
71.126.222.64	133.172.248.56	TCP	800	90.524169	1
71.126.222.64	133.172.248.56	TCP	800	90.524331	1
213.72.188.40	71.126.222.64	TCP	800	90.531327	1
126.120.0.39	71.126.222.64	TCP	800	90.54207	1
71.126.222.64	126.120.0.39	TCP	800	90.549967	1
126.120.0.39	71.126.222.64	TCP	800	90.550696	1
71.126.222.64	126.120.0.39	TCP	800	90.55093	1
71.126.222.64	126.120.0.39	TCP	800	90.553615	1
71.126.222.64	254.229.252.232	TCP	800	90.558645	1
71.126.222.64	254.229.252.232	TCP	800	90.558728	1
71.126.222.64	254.229.252.232	TCP	800	90.558863	1
71.126.222.64	254.229.252.232	TCP	800	90.558975	1
71.126.222.64	254.229.252.232	TCP	800	90.559123	1
71.126.222.64	254.229.252.232	TCP	800	90.559234	1
71.126.222.64	254.229.252.232	TCP	800	90.559375	1
71.126.222.64	254.229.252.232	TCP	800	90.559494	1
126.120.0.39	71.126.222.64	TCP	800	90.567821	1
71.126.222.64	126.120.0.39	TCP	800	90.573966	1
133.172.248.56	71.126.222.64	TCP	800	90.586567	1
133.172.248.56	71.126.222.64	TCP	800	90.587369	1
133.172.248.56	71.126.222.64	TCP	800	90.588684	1
71.126.222.64	133.172.248.56	TCP	800	90.588894	1
71.126.222.64	133.172.248.56	TCP	800	90.58975	1
71.126.222.64	133.172.248.56	TCP	800	90.593866	1
71.126.222.64	213.72.188.40	TCP	800	90.595991	1
126.120.0.39	71.126.222.64	TCP	800	90.597946	1
71.126.222.64	126.120.0.39	TCP	800	90.603396	1
213.72.188.40	71.126.222.64	TCP	800	90.649604	1
126.120.0.39	71.126.222.64	TCP	800	90.649876	1
71.126.222.64	213.72.188.40	TCP	800	90.651054	1
71.126.222.64	126.120.0.39	TCP	800	90.657847	1
126.120.0.39	71.126.222.64	TCP	800	90.66986	1
126.120.0.39	71.126.222.64	TCP	800	90.671217	1
126.120.0.39	71.126.222.64	TCP	800	90.672653	1
71.126.222.64	126.120.0.39	TCP	800	90.675198	1
126.120.0.39	71.126.222.64	TCP	800	90.679172	1
71.126.222.64	126.120.0.39	TCP	800	90.679429	1
71.126.222.64	126.120.0.39	TCP	800	90.680886	1
71.126.222.64	126.120.0.39	TCP	800	90.681896	1
71.126.222.64	126.120.0.39	TCP	800	90.686073	1
71.126.222.64	213.72.188.40	TCP	800	90.691295	1
126.120.0.39	71.126.222.64	TCP	800	90.691458	1
126.120.0.39	71.126.222.64	TCP	800	90.691464	1
213.72.188.40	71.126.222.64	TCP	800	90.700068	1
71.126.222.64	213.72.188.40	TCP	800	90.701658	1
71.126.222.64	213.72.188.40	TCP	800	90.701811	1
71.126.222.64	213.72.188.40	TCP	800	90.701888	1
126.120.0.39	71.126.222.64	TCP	800	90.702422	1
133.172.248.56	71.126.222.64	TCP	800	90.703214	1
126.120.0.39	71.126.222.64	TCP	800	90.707178	1
71.126.222.64	126.120.0.39	TCP	800	90.70736	1
71.126.222.64	133.172.248.56	TCP	800	90.708181	1
71.126.222.64	126.120.0.39	TCP	800	90.708711	1
71.126.222.64	126.120.0.39	TCP	800	90.708779	1
133.172.248.56	71.126.222.64	TCP	800	90.735388	1
133.172.248.56	71.126.222.64	TCP	800	90.737043	1
71.126.222.64	133.172.248.56	TCP	800	90.738482	1
71.126.222.64	133.172.248.56	TCP	800	90.739927	1
126.120.0.39	71.126.222.64	TCP	800	90.748236	1
71.126.222.64	126.120.0.39	TCP	800	90.74843	1
71.126.222.64	126.120.0.39	TCP	800	90.749645	1
133.172.248.56	71.126.222.64	TCP	800	90.752631	1
126.120.0.39	71.126.222.64	TCP	800	90.760297	1
71.126.222.64	126.120.0.39	TCP	800	90.760495	1
71.126.222.64	126.120.0.39	TCP	800	90.761908	1
71.126.222.64	133.172.248.56	TCP	800	90.763079	1
126.120.0.39	71.126.222.64	TCP	800	90.792565	1
71.126.222.64	52.127.3.234	TCP	800	90.794217	1
71.126.222.64	254.229.252.232	TCP	800	90.796546	1
71.126.222.64	254.229.252.232	TCP	800	90.796616	1
71.126.222.64	254.229.252.232	TCP	800	90.796861	1
71.126.222.64	254.229.252.232	TCP	800	90.796985	1
71.126.222.64	254.229.252.232	TCP	800	90.797113	1
71.126.222.64	254.229.252.232	TCP	800	90.797359	1
71.126.222.64	254.229.252.232	TCP	800	90.797608	1
71.126.222.64	126.120.0.39	TCP	800	90.797718	1
71.126.222.64	254.229.252.232	TCP	800	90.797735	1
71.126.222.64	126.120.0.39	TCP	800	90.797809	1
71.126.222.64	254.229.252.232	TCP	800	90.797983	1
71.126.222.64	254.229.252.232	TCP	800	90.79836	1
71.126.222.64	254.229.252.232	TCP	800	90.798621	1
71.126.222.64	254.229.252.232	TCP	800	90.798731	1
71.126.222.64	254.229.252.232	TCP	800	90.802632	1
71.126.222.64	126.120.0.39	TCP	800	90.823391	1
71.126.222.64	126.120.0.39	TCP	800	90.823413	1
126.120.0.39	71.126.222.64	TCP	800	90.830464	1
133.172.248.56	71.126.222.64	TCP	800	90.83737	1
133.172.248.56	71.126.222.64	TCP	800	90.838615	1
133.172.248.56	71.126.222.64	TCP	800	90.839356	1
71.126.222.64	133.172.248.56	TCP	800	90.839771	1
71.126.222.64	133.172.248.56	TCP	800	90.841203	1
71.126.222.64	213.72.188.40	TCP	800	90.842756	1
71.126.222.64	126.120.0.39	TCP	800	90.845011	1
126.120.0.39	71.126.222.64	TCP	800	90.845798	1
71.126.222.64	126.120.0.39	TCP	800	90.845981	1
213.72.188.40	71.126.222.64	TCP	800	90.846062	1
71.126.222.64	126.120.0.39	TCP	800	90.847168	1
71.126.222.64	213.72.188.40	TCP	800	90.847902	1
71.126.222.64	213.72.188.40	TCP	800	90.848051	1
71.126.222.64	213.72.188.40	TCP	800	90.848201	1
71.126.222.64	213.72.188.40	TCP	800	90.848505	1
71.126.222.64	213.72.188.40	TCP	800	90.84853	1
126.120.0.39	71.126.222.64	TCP	800	90.856673	1
71.126.222.64	126.120.0.39	TCP	800	90.871776	1
126.120.0.39	71.126.222.64	TCP	800	90.893384	1
126.120.0.39	71.126.222.64	TCP	800	90.89339	1
126.120.0.39	71.126.222.64	TCP	800	90.893601	1
71.126.222.64	213.72.188.40	TCP	800	90.895278	1
126.120.0.39	71.126.222.64	TCP	800	90.89874	1
126.120.0.39	71.126.222.64	TCP	800	90.904345	1
71.126.222.64	126.120.0.39	TCP	800	90.904577	1
71.126.222.64	126.120.0.39	TCP	800	90.904951	1
71.126.222.64	126.120.0.39	TCP	800	90.905811	1
126.120.0.39	71.126.222.64	TCP	800	90.911148	1
71.126.222.64	133.172.248.56	TCP	800	90.93181	1
71.126.222.64	126.120.0.39	TCP	800	90.933274	1
126.120.0.39	71.126.222.64	TCP	800	90.934977	1
71.126.222.64	126.120.0.39	TCP	800	90.935173	1
71.126.222.64	126.120.0.39	TCP	800	90.936405	1
71.126.222.64	126.120.0.39	TCP	800	90.950253	1
71.126.222.64	126.120.0.39	TCP	800	90.950492	1
71.126.222.64	126.120.0.39	TCP	800	90.950603	1
71.126.222.64	126.120.0.39	TCP	800	90.950727	1
126.120.0.39	71.126.222.64	TCP	800	90.95178	1
71.126.222.64	126.120.0.39	TCP	800	90.951982	1
71.126.222.64	126.120.0.39	TCP	800	90.953389	1
71.126.222.64	126.120.0.39	TCP	800	90.973843	1
71.126.222.64	126.120.0.39	TCP	800	90.973924	1
71.126.222.64	126.120.0.39	TCP	800	90.974019	1
71.126.222.64	126.120.0.39	TCP	800	90.9755	1
71.126.222.64	133.172.248.56	TCP	800	90.984667	1
71.126.222.64	133.172.248.56	TCP	800	90.985326	1
133.172.248.56	71.126.222.64	TCP	800	90.989598	1
213.72.188.40	71.126.222.64	TCP	800	90.990199	1
126.120.0.39	71.126.222.64	TCP	800	90.992829	1
126.120.0.39	71.126.222.64	TCP	800	90.992834	1
126.120.0.39	71.126.222.64	TCP	800	90.992839	1
126.120.0.39	71.126.222.64	TCP	800	90.992881	1
126.120.0.39	71.126.222.64	TCP	800	90.99671	1
71.126.222.64	126.120.0.39	TCP	800	90.997389	1
71.126.222.64	126.120.0.39	TCP	800	90.997394	1
71.126.222.64	133.172.248.56	TCP	800	91.002514	1
71.126.222.64	126.120.0.39	TCP	800	91.00257	1
71.126.222.64	126.120.0.39	TCP	800	91.002686	1
71.126.222.64	126.120.0.39	TCP	800	91.002758	1
52.127.3.234	71.126.222.64	TCP	800	91.016199	1
71.126.222.64	52.127.3.234	TCP	800	91.018387	1
71.126.222.64	52.127.3.234	TCP	800	91.018643	1
71.126.222.64	52.127.3.234	TCP	800	91.018689	1
71.126.222.64	213.72.188.40	TCP	800	91.031267	1
71.126.222.64	213.72.188.40	TCP	800	91.03729	1
71.126.222.64	126.120.0.39	TCP	800	91.0376	1
126.120.0.39	71.126.222.64	TCP	800	91.053934	1
126.120.0.39	71.126.222.64	TCP	800	91.054107	1
71.126.222.64	126.120.0.39	TCP	800	91.054193	1
71.126.222.64	126.120.0.39	TCP	800	91.055766	1
71.126.222.64	126.120.0.39	TCP	800	91.060967	1
71.126.222.64	126.120.0.39	TCP	800	91.065192	1
126.120.0.39	71.126.222.64	TCP	800	91.084491	1
71.126.222.64	126.120.0.39	TCP	800	91.091571	1
71.126.222.64	126.120.0.39	TCP	800	91.099174	1
71.126.222.64	126.120.0.39	TCP	800	91.099297	1
71.126.222.64	126.120.0.39	TCP	800	91.099302	1
71.126.222.64	213.72.188.40	TCP	800	91.101804	1
71.126.222.64	213.72.188.40	TCP	800	91.101897	1
71.126.222.64	213.72.188.40	TCP	800	91.102012	1
71.126.222.64	213.72.188.40	TCP	800	91.102139	1
71.126.222.64	213.72.188.40	TCP	800	91.10229	1
126.120.0.39	71.126.222.64	TCP	800	91.102296	1
133.172.248.56	71.126.222.64	TCP	800	91.105597	1
133.172.248.56	71.126.222.64	TCP	800	91.107471	1
71.126.222.64	126.120.0.39	TCP	800	91.108343	1
71.126.222.64	133.172.248.56	TCP	800	91.109312	1
71.126.222.64	133.172.248.56	TCP	800	91.110588	1
213.72.188.40	71.126.222.64	TCP	800	91.110961	1
71.126.222.64	126.120.0.39	TCP	800	91.12374	1
71.126.222.64	126.120.0.39	TCP	800	91.123794	1
71.126.222.64	126.120.0.39	TCP	800	91.123799	1
213.72.188.40	71.126.222.64	TCP	800	91.130089	1
133.172.248.56	71.126.222.64	TCP	800	91.134962	1
71.126.222.64	254.229.252.232	TCP	800	91.13914	1
126.120.0.39	71.126.222.64	TCP	800	91.14169	1
71.126.222.64	126.120.0.39	TCP	800	91.141902	1
71.126.222.64	213.72.188.40	TCP	800	91.142774	1
71.126.222.64	126.120.0.39	TCP	800	91.143249	1
71.126.222.64	126.120.0.39	TCP	800	91.149166	1
71.126.222.64	126.120.0.39	TCP	800	91.149171	1
71.126.222.64	126.120.0.39	TCP	800	91.149176	1
71.126.222.64	126.120.0.39	TCP	800	91.153113	1
71.126.222.64	126.120.0.39	TCP	800	91.153899	1
71.126.222.64	126.120.0.39	TCP	800	91.153928	1
71.126.222.64	126.120.0.39	TCP	800	91.154538	1
133.172.248.56	71.126.222.64	TCP	800	91.159014	1
133.172.248.56	71.126.222.64	TCP	800	91.162602	1
71.126.222.64	133.172.248.56	TCP	800	91.163758	1
71.126.222.64	133.172.248.56	TCP	800	91.165261	1
126.120.0.39	71.126.222.64	TCP	800	91.176731	1
71.126.222.64	126.120.0.39	TCP	800	91.176973	1
71.126.222.64	126.120.0.39	TCP	800	91.178325	1
126.120.0.39	71.126.222.64	TCP	800	91.194819	1
126.120.0.39	71.126.222.64	TCP	800	91.194825	1
126.120.0.39	71.126.222.64	TCP	800	91.19483	1
126.120.0.39	71.126.222.64	TCP	800	91.194881	1
126.120.0.39	71.126.222.64	TCP	800	91.204231	1
71.126.222.64	126.120.0.39	TCP	800	91.212216	1
126.120.0.39	71.126.222.64	TCP	800	91.216837	1
71.126.222.64	126.120.0.39	TCP	800	91.217012	1
126.120.0.39	71.126.222.64	TCP	800	91.217372	1
71.126.222.64	126.120.0.39	TCP	800	91.217657	1
71.126.222.64	126.120.0.39	TCP	800	91.218283	1
71.126.222.64	126.120.0.39	TCP	800	91.218834	1
133.172.248.56	71.126.222.64	TCP	800	91.236051	1
71.126.222.64	126.120.0.39	TCP	800	91.24888	1
71.126.222.64	126.120.0.39	TCP	800	91.249461	1
71.126.222.64	126.120.0.39	TCP	800	91.249515	1
71.126.222.64	126.120.0.39	TCP	800	91.24952	1
71.126.222.64	126.120.0.39	TCP	800	91.249525	1
71.126.222.64	126.120.0.39	TCP	800	91.249602	1
71.126.222.64	126.120.0.39	TCP	800	91.249608	1
213.72.188.40	71.126.222.64	TCP	800	91.25162	1
71.126.222.64	213.72.188.40	TCP	800	91.254988	1
71.126.222.64	126.120.0.39	TCP	800	91.272705	1
71.126.222.64	126.120.0.39	TCP	800	91.273398	1
71.126.222.64	126.120.0.39	TCP	800	91.273403	1
71.126.222.64	126.120.0.39	TCP	800	91.273648	1
71.126.222.64	126.120.0.39	TCP	800	91.280704	1
71.126.222.64	126.120.0.39	TCP	800	91.2808	1
71.126.222.64	126.120.0.39	TCP	800	91.280805	1
71.126.222.64	213.72.188.40	TCP	800	91.282739	1
126.120.0.39	71.126.222.64	TCP	800	91.291212	1
71.126.222.64	213.72.188.40	TCP	800	91.291508	1
126.120.0.39	71.126.222.64	TCP	800	91.294397	1
126.120.0.39	71.126.222.64	TCP	800	91.294402	1
126.120.0.39	71.126.222.64	TCP	800	91.294407	1
71.126.222.64	126.120.0.39	TCP	800	91.294605	1
126.120.0.39	71.126.222.64	TCP	800	91.294773	1
126.120.0.39	71.126.222.64	TCP	800	91.295168	1
71.126.222.64	126.120.0.39	TCP	800	91.295374	1
71.126.222.64	126.120.0.39	TCP	800	91.295868	1
71.126.222.64	126.120.0.39	TCP	800	91.296627	1
71.126.222.64	126.120.0.39	TCP	800	91.299036	1
71.126.222.64	126.120.0.39	TCP	800	91.299082	1
71.126.222.64	126.120.0.39	TCP	800	91.303142	1
71.126.222.64	126.120.0.39	TCP	800	91.303917	1
71.126.222.64	126.120.0.39	TCP	800	91.303921	1
126.120.0.39	71.126.222.64	TCP	800	91.314947	1
71.126.222.64	126.120.0.39	TCP	800	91.31518	1
71.126.222.64	126.120.0.39	TCP	800	91.316566	1
126.120.0.39	71.126.222.64	TCP	800	91.327263	1
133.172.248.56	71.126.222.64	TCP	800	91.329469	1
133.172.248.56	71.126.222.64	TCP	800	91.330294	1
71.126.222.64	133.172.248.56	TCP	800	91.33156	1
71.126.222.64	213.72.188.40	TCP	800	91.332136	1
71.126.222.64	133.172.248.56	TCP	800	91.332839	1
71.126.222.64	126.120.0.39	TCP	800	91.334515	1
71.126.222.64	254.229.252.232	TCP	800	91.359048	1
126.120.0.39	71.126.222.64	TCP	800	91.366523	1
126.120.0.39	71.126.222.64	TCP	800	91.367787	1
254.229.252.232	71.126.222.64	TCP	800	91.376076	1
254.229.252.232	71.126.222.64	TCP	800	91.376105	1
71.126.222.64	254.229.252.232	TCP	800	91.376334	1
71.126.222.64	126.120.0.39	TCP	800	91.38092	1
71.126.222.64	126.120.0.39	TCP	800	91.381034	1
71.126.222.64	133.172.248.56	TCP	800	91.386538	1
126.120.0.39	71.126.222.64	TCP	800	91.395983	1
126.120.0.39	71.126.222.64	TCP	800	91.395989	1
126.120.0.39	71.126.222.64	TCP	800	91.396003	1
71.126.222.64	126.120.0.39	TCP	800	91.39797	1
133.172.248.56	71.126.222.64	TCP	800	91.398389	1
71.126.222.64	126.120.0.39	TCP	800	91.398974	1
71.126.222.64	126.120.0.39	TCP	800	91.399261	1
71.126.222.64	126.120.0.39	TCP	800	91.399265	1
71.126.222.64	126.120.0.39	TCP	800	91.399369	1
71.126.222.64	126.120.0.39	TCP	800	91.399374	1
71.126.222.64	126.120.0.39	TCP	800	91.399747	1
71.126.222.64	126.120.0.39	TCP	800	91.399752	1
133.172.248.56	71.126.222.64	TCP	800	91.400363	1
71.126.222.64	133.172.248.56	TCP	800	91.401642	1
71.126.222.64	133.172.248.56	TCP	800	91.402883	1
126.120.0.39	71.126.222.64	TCP	800	91.403643	1
71.126.222.64	126.120.0.39	TCP	800	91.403833	1
71.126.222.64	126.120.0.39	TCP	800	91.405276	1
213.72.188.40	71.126.222.64	TCP	800	91.430112	1
71.126.222.64	126.120.0.39	TCP	800	91.430347	1
71.126.222.64	126.120.0.39	TCP	800	91.443176	1
126.120.0.39	71.126.222.64	TCP	800	91.44434	1
126.120.0.39	71.126.222.64	TCP	800	91.444703	1
71.126.222.64	126.120.0.39	TCP	800	91.452952	1
71.126.222.64	126.120.0.39	TCP	800	91.453091	1
71.126.222.64	126.120.0.39	TCP	800	91.453096	1
71.126.222.64	126.120.0.39	TCP	800	91.453297	1
71.126.222.64	126.120.0.39	TCP	800	91.455561	1
71.126.222.64	126.120.0.39	TCP	800	91.458488	1
71.126.222.64	126.120.0.39	TCP	800	91.45937	1
126.120.0.39	71.126.222.64	TCP	800	91.464981	1
71.126.222.64	213.72.188.40	TCP	800	91.471805	1
71.126.222.64	126.120.139.102	TCP	800	91.473481	1
126.120.0.39	71.126.222.64	TCP	800	91.481848	1
71.126.222.64	126.120.0.39	TCP	800	91.482077	1
71.126.222.64	126.120.0.39	TCP	800	91.483487	1
126.120.0.39	71.126.222.64	TCP	800	91.495804	1
126.120.0.39	71.126.222.64	TCP	800	91.49581	1
71.126.222.64	126.120.0.39	TCP	800	91.495991	1
71.126.222.64	126.120.0.39	TCP	800	91.497179	1
126.120.0.39	71.126.222.64	TCP	800	91.500588	1
71.126.222.64	126.120.0.39	TCP	800	91.500844	1
71.126.222.64	126.120.0.39	TCP	800	91.502035	1
133.172.248.56	71.126.222.64	TCP	800	91.506617	1
71.126.222.64	133.172.248.56	TCP	800	91.517844	1
213.72.188.40	71.126.222.64	TCP	800	91.535565	1
126.120.0.39	71.126.222.64	TCP	800	91.535712	1
71.126.222.64	126.120.0.39	TCP	800	91.535941	1
71.126.222.64	126.120.0.39	TCP	800	91.537362	1
213.72.188.40	71.126.222.64	TCP	800	91.543208	1
71.126.222.64	126.120.0.39	TCP	800	91.547989	1
71.126.222.64	126.120.0.39	TCP	800	91.549554	1
71.126.222.64	126.120.0.39	TCP	800	91.553134	1
126.120.0.39	71.126.222.64	TCP	800	91.556491	1
126.120.0.39	71.126.222.64	TCP	800	91.558854	1
71.126.222.64	126.120.0.39	TCP	800	91.559153	1
133.172.248.56	71.126.222.64	TCP	800	91.561958	1
71.126.222.64	126.120.0.39	TCP	800	91.562483	1
71.126.222.64	126.120.0.39	TCP	800	91.568238	1
213.72.188.40	71.126.222.64	TCP	800	91.570177	1
126.120.0.39	71.126.222.64	TCP	800	91.570694	1
71.126.222.64	126.120.0.39	TCP	800	91.570888	1
71.126.222.64	126.120.0.39	TCP	800	91.572488	1
126.120.0.39	71.126.222.64	TCP	800	91.576396	1
71.126.222.64	126.120.0.39	TCP	800	91.576614	1
71.126.222.64	126.120.0.39	TCP	800	91.582884	1
71.126.222.64	126.120.0.39	TCP	800	91.587621	1
126.120.0.39	71.126.222.64	TCP	800	91.596181	1
126.120.0.39	71.126.222.64	TCP	800	91.596187	1
126.120.0.39	71.126.222.64	TCP	800	91.600722	1
71.126.222.64	126.120.0.39	TCP	800	91.620458	1
126.120.0.39	71.126.222.64	TCP	800	91.631101	1
126.120.0.39	71.126.222.64	TCP	800	91.645861	1
71.126.222.64	126.120.0.39	TCP	800	91.646066	1
126.120.0.39	71.126.222.64	TCP	800	91.650168	1
71.126.222.64	126.120.0.39	TCP	800	91.659504	1
71.126.222.64	126.120.0.39	TCP	800	91.663187	1
126.120.0.39	71.126.222.64	TCP	800	91.663309	1
71.126.222.64	126.120.0.39	TCP	800	91.663365	1
71.126.222.64	126.120.0.39	TCP	800	91.664626	1
213.72.188.40	71.126.222.64	TCP	800	91.670315	1
126.120.0.39	71.126.222.64	TCP	800	91.685848	1
254.229.252.232	71.126.222.64	TCP	800	91.697881	1
126.120.0.39	71.126.222.64	TCP	800	91.698969	1
126.120.0.39	71.126.222.64	TCP	800	91.698975	1
126.120.0.39	71.126.222.64	TCP	800	91.69898	1
71.126.222.64	126.120.0.39	TCP	800	91.699308	1
71.126.222.64	126.120.0.39	TCP	800	91.700939	1
71.126.222.64	126.120.0.39	TCP	800	91.701824	1
71.126.222.64	126.120.0.39	TCP	800	91.704455	1
71.126.222.64	126.120.0.39	TCP	800	91.705697	1
126.120.0.39	71.126.222.64	TCP	800	91.711023	1
71.126.222.64	126.120.0.39	TCP	800	91.720555	1
126.120.0.39	71.126.222.64	TCP	800	91.721423	1
133.172.248.56	71.126.222.64	TCP	800	91.72774	1
126.120.0.39	71.126.222.64	TCP	800	91.730559	1
71.126.222.64	126.120.0.39	TCP	800	91.736744	1
71.126.222.64	126.120.0.39	TCP	800	91.737869	1
71.126.222.64	133.172.248.56	TCP	800	91.738591	1
133.172.248.56	71.126.222.64	TCP	800	91.784164	1
133.172.248.56	71.126.222.64	TCP	800	91.786344	1
71.126.222.64	133.172.248.56	TCP	800	91.788042	1
71.126.222.64	133.172.248.56	TCP	800	91.78934	1
71.126.222.64	126.120.0.39	TCP	800	91.796212	1
71.126.222.64	126.120.0.39	TCP	800	91.796306	1
71.126.222.64	126.120.0.39	TCP	800	91.796311	1
126.120.0.39	71.126.222.64	TCP	800	91.798449	1
126.120.0.39	71.126.222.64	TCP	800	91.798454	1
126.120.0.39	71.126.222.64	TCP	800	91.798516	1
133.172.248.56	71.126.222.64	TCP	800	91.798582	1
126.120.0.39	71.126.222.64	TCP	800	91.812779	1
71.126.222.64	133.172.248.56	TCP	800	91.815812	1
71.126.222.64	126.120.0.39	TCP	800	91.821184	1
71.126.222.64	126.120.0.39	TCP	800	91.848615	1
126.120.139.102	71.126.222.64	TCP	800	91.887965	1
126.120.0.39	71.126.222.64	TCP	800	91.89727	1
126.120.0.39	71.126.222.64	TCP	800	91.897276	1
126.120.0.39	71.126.222.64	TCP	800	91.897281	1
126.120.0.39	71.126.222.64	TCP	800	91.897294	1
133.172.248.56	71.126.222.64	TCP	800	91.915801	1
133.172.248.56	71.126.222.64	TCP	800	91.918409	1
71.126.222.64	133.172.248.56	TCP	800	91.920214	1
71.126.222.64	133.172.248.56	TCP	800	91.921522	1
126.120.0.39	71.126.222.64	TCP	800	91.935558	1
71.126.222.64	126.120.0.39	TCP	800	91.935788	1
71.126.222.64	126.120.0.39	TCP	800	91.937245	1
71.126.222.64	126.120.0.39	TCP	800	91.946146	1
126.120.0.39	71.126.222.64	TCP	800	91.957166	1
71.126.222.64	126.120.0.39	TCP	800	91.957505	1
71.126.222.64	126.120.0.39	TCP	800	91.95879	1
126.120.0.39	71.126.222.64	TCP	800	91.959184	1
71.126.222.64	126.120.0.39	TCP	800	91.959477	1
71.126.222.64	126.120.0.39	TCP	800	91.960787	1
71.126.222.64	126.120.0.39	TCP	800	91.97389	1
71.126.222.64	126.120.0.39	TCP	800	91.974014	1
71.126.222.64	126.120.0.39	TCP	800	91.974019	1
126.120.0.39	71.126.222.64	TCP	800	91.996891	1
126.120.0.39	71.126.222.64	TCP	800	91.998734	1
126.120.0.39	71.126.222.64	TCP	800	91.99874	1
126.120.0.39	71.126.222.64	TCP	800	91.998788	1
126.120.0.39	71.126.222.64	TCP	800	91.998794	1
126.120.0.39	71.126.222.64	TCP	800	91.998919	1
126.120.0.39	71.126.222.64	TCP	800	91.998925	1
126.120.0.39	71.126.222.64	TCP	800	92.000932	1
71.126.222.64	126.120.0.39	TCP	800	92.001151	1
71.126.222.64	126.120.0.39	TCP	800	92.002577	1
126.120.139.102	71.126.222.64	TCP	800	92.059146	1
71.126.222.64	126.120.139.102	TCP	800	92.059455	1
71.126.222.64	126.120.139.102	TCP	800	92.060912	1
126.120.0.39	71.126.222.64	TCP	800	92.08007	1
126.120.0.39	71.126.222.64	TCP	800	92.080148	1
71.126.222.64	126.120.0.39	TCP	800	92.08033	1
71.126.222.64	126.120.0.39	TCP	800	92.0804	1
71.126.222.64	126.120.0.39	TCP	800	92.081637	1
71.126.222.64	126.120.0.39	TCP	800	92.081642	1
126.120.0.39	71.126.222.64	TCP	800	92.085819	1
71.126.222.64	126.120.0.39	TCP	800	92.091599	1
71.126.222.64	126.120.0.39	TCP	800	92.091604	1
71.126.222.64	126.120.0.39	TCP	800	92.091609	1
71.126.222.64	126.120.0.39	TCP	800	92.092922	1
126.120.0.39	71.126.222.64	TCP	800	92.099489	1
71.126.222.64	126.120.0.39	TCP	800	92.102112	1
126.120.0.39	71.126.222.64	TCP	800	92.107632	1
126.120.0.39	71.126.222.64	TCP	800	92.110929	1
71.126.222.64	126.120.0.39	TCP	800	92.11993	1
71.126.222.64	126.120.0.39	TCP	800	92.120016	1
71.126.222.64	126.120.0.39	TCP	800	92.124659	1
71.126.222.64	126.120.0.39	TCP	800	92.128213	1
71.126.222.64	126.120.0.39	TCP	800	92.129611	1
133.172.248.56	71.126.222.64	TCP	800	92.135169	1
133.172.248.56	71.126.222.64	TCP	800	92.13734	1
71.126.222.64	133.172.248.56	TCP	800	92.138958	1
71.126.222.64	133.172.248.56	TCP	800	92.140263	1
126.120.0.39	71.126.222.64	TCP	800	92.145645	1
71.126.222.64	126.120.0.39	TCP	800	92.145874	1
71.126.222.64	126.120.0.39	TCP	800	92.147273	1
126.120.0.39	71.126.222.64	TCP	800	92.151051	1
71.126.222.64	126.120.0.39	TCP	800	92.15977	1
126.120.0.39	71.126.222.64	TCP	800	92.173421	1
71.126.222.64	126.120.0.39	TCP	800	92.173667	1
71.126.222.64	126.120.0.39	TCP	800	92.175021	1
133.172.248.56	71.126.222.64	TCP	800	92.184372	1
126.120.0.39	71.126.222.64	TCP	800	92.191796	1
71.126.222.64	126.120.0.39	TCP	800	92.192	1
71.126.222.64	126.120.0.39	TCP	800	92.193424	1
71.126.222.64	133.172.248.56	TCP	800	92.196213	1
133.172.248.56	71.126.222.64	TCP	800	92.212443	1
126.120.139.102	71.126.222.64	TCP	800	92.212449	1
133.172.248.56	71.126.222.64	TCP	800	92.214176	1
71.126.222.64	133.172.248.56	TCP	800	92.215537	1
71.126.222.64	133.172.248.56	TCP	800	92.216834	1
126.120.0.39	71.126.222.64	TCP	800	92.219117	1
126.120.0.39	71.126.222.64	TCP	800	92.219123	1
71.126.222.64	126.120.0.39	TCP	800	92.21932	1
71.126.222.64	126.120.0.39	TCP	800	92.219377	1
71.126.222.64	126.120.0.39	TCP	800	92.220513	1
71.126.222.64	126.120.0.39	TCP	800	92.221493	1
71.126.222.64	126.120.0.39	TCP	800	92.221618	1
71.126.222.64	126.120.0.39	TCP	800	92.221623	1
71.126.222.64	126.120.0.39	TCP	800	92.22405	1
71.126.222.64	126.120.0.39	TCP	800	92.22586	1
126.120.0.39	71.126.222.64	TCP	800	92.229874	1
126.120.0.39	71.126.222.64	TCP	800	92.229888	1
71.126.222.64	126.120.0.39	TCP	800	92.240971	1
71.126.222.64	126.120.0.39	TCP	800	92.244785	1
71.126.222.64	126.120.0.39	TCP	800	92.24479	1
71.126.222.64	126.120.0.39	TCP	800	92.270298	1
71.126.222.64	126.120.0.39	TCP	800	92.270302	1
71.126.222.64	126.120.0.39	TCP	800	92.270348	1
71.126.222.64	126.120.0.39	TCP	800	92.270435	1
71.126.222.64	126.120.0.39	TCP	800	92.280702	1
126.120.0.39	71.126.222.64	TCP	800	92.297569	1
71.126.222.64	213.72.188.40	TCP	800	92.302558	1
71.126.222.64	126.120.0.39	TCP	800	92.304519	1
133.172.248.56	71.126.222.64	TCP	800	92.317107	1
126.120.0.39	71.126.222.64	TCP	800	92.323027	1
71.126.222.64	133.172.248.56	TCP	800	92.327615	1
71.126.222.64	126.120.0.39	TCP	800	92.330165	1
126.120.0.39	71.126.222.64	TCP	800	92.343379	1
71.126.222.64	126.120.0.39	TCP	800	92.356091	1
126.120.0.39	71.126.222.64	TCP	800	92.368741	1
71.126.222.64	126.120.0.39	TCP	800	92.370117	1
126.120.0.39	71.126.222.64	TCP	800	92.375332	1
71.126.222.64	126.120.0.39	TCP	800	92.383438	1
71.126.222.64	126.120.0.39	TCP	800	92.392836	1
126.120.0.39	71.126.222.64	TCP	800	92.400864	1
126.120.0.39	71.126.222.64	TCP	800	92.40087	1
126.120.0.39	71.126.222.64	TCP	800	92.400875	1
126.120.0.39	71.126.222.64	TCP	800	92.40088	1
71.126.222.64	126.120.0.39	TCP	800	92.403342	1
71.126.222.64	126.120.0.39	TCP	800	92.421499	1
71.126.222.64	126.120.0.39	TCP	800	92.421822	1
71.126.222.64	126.120.0.39	TCP	800	92.421826	1
213.72.188.40	71.126.222.64	TCP	800	92.438911	1
71.126.222.64	213.72.188.40	TCP	800	92.439565	1
71.126.222.64	213.72.188.40	TCP	800	92.441084	1
126.120.0.39	71.126.222.64	TCP	800	92.441774	1
71.126.222.64	126.120.0.39	TCP	800	92.442002	1
71.126.222.64	126.120.0.39	TCP	800	92.443364	1
126.120.0.39	71.126.222.64	TCP	800	92.466104	1
126.120.0.39	71.126.222.64	TCP	800	92.466268	1
71.126.222.64	126.120.0.39	TCP	800	92.466357	1
71.126.222.64	126.120.0.39	TCP	800	92.466512	1
71.126.222.64	126.120.0.39	TCP	800	92.467823	1
71.126.222.64	126.120.0.39	TCP	800	92.467893	1
126.120.0.39	71.126.222.64	TCP	800	92.472091	1
126.120.0.39	71.126.222.64	TCP	800	92.472157	1
71.126.222.64	126.120.0.39	TCP	800	92.472408	1
71.126.222.64	126.120.0.39	TCP	800	92.472428	1
71.126.222.64	126.120.0.39	TCP	800	92.474185	1
71.126.222.64	126.120.0.39	TCP	800	92.474897	1
71.126.222.64	213.72.188.40	TCP	800	92.491117	1
126.120.0.39	71.126.222.64	TCP	800	92.501426	1
126.120.0.39	71.126.222.64	TCP	800	92.501432	1
126.120.0.39	71.126.222.64	TCP	800	92.501462	1
126.120.0.39	71.126.222.64	TCP	800	92.501468	1
213.72.188.40	71.126.222.64	TCP	800	92.522537	1
71.126.222.64	213.72.188.40	TCP	800	92.522946	1
71.126.222.64	213.72.188.40	TCP	800	92.524156	1
213.72.188.40	71.126.222.64	TCP	800	92.532817	1
71.126.222.64	213.72.188.40	TCP	800	92.533466	1
71.126.222.64	213.72.188.40	TCP	800	92.534603	1
71.126.222.64	126.120.0.39	TCP	800	92.535304	1
133.172.248.56	71.126.222.64	TCP	800	92.535948	1
71.126.222.64	133.172.248.56	TCP	800	92.547731	1
71.126.222.64	126.120.0.39	TCP	800	92.571854	1
71.126.222.64	126.120.0.39	TCP	800	92.572139	1
71.126.222.64	126.120.0.39	TCP	800	92.572144	1
71.126.222.64	126.120.0.39	TCP	800	92.572171	1
71.126.222.64	126.120.0.39	TCP	800	92.572176	1
71.126.222.64	126.120.0.39	TCP	800	92.572549	1
71.126.222.64	126.120.0.39	TCP	800	92.572554	1
213.72.188.40	71.126.222.64	TCP	800	92.59019	1
133.172.248.56	71.126.222.64	TCP	800	92.592497	1
126.120.0.39	71.126.222.64	TCP	800	92.592693	1
71.126.222.64	133.172.248.56	TCP	800	92.595811	1
71.126.222.64	133.172.248.56	TCP	800	92.597109	1
71.126.222.64	126.120.0.39	TCP	800	92.59856	1
126.120.0.39	71.126.222.64	TCP	800	92.602402	1
126.120.0.39	71.126.222.64	TCP	800	92.602407	1
126.120.0.39	71.126.222.64	TCP	800	92.602412	1
133.172.248.56	71.126.222.64	TCP	800	92.613806	1
126.120.0.39	71.126.222.64	TCP	800	92.615566	1
126.120.0.39	71.126.222.64	TCP	800	92.615663	1
126.120.0.39	71.126.222.64	TCP	800	92.624358	1
126.120.0.39	71.126.222.64	TCP	800	92.624598	1
213.72.188.40	71.126.222.64	TCP	800	92.629841	1
71.126.222.64	126.120.0.39	TCP	800	92.631352	1
71.126.222.64	213.72.188.40	TCP	800	92.634898	1
71.126.222.64	126.120.0.39	TCP	800	92.634903	1
71.126.222.64	133.172.248.56	TCP	800	92.637084	1
71.126.222.64	126.120.139.102	TCP	800	92.639002	1
71.126.222.64	126.120.0.39	TCP	800	92.640361	1
126.120.0.39	71.126.222.64	TCP	800	92.657541	1
126.120.0.39	71.126.222.64	TCP	800	92.657611	1
71.126.222.64	126.120.0.39	TCP	800	92.65778	1
71.126.222.64	126.120.0.39	TCP	800	92.657801	1
71.126.222.64	126.120.0.39	TCP	800	92.658997	1
71.126.222.64	126.120.0.39	TCP	800	92.659072	1
213.72.188.40	71.126.222.64	TCP	800	92.685789	1
126.120.0.39	71.126.222.64	TCP	800	92.686005	1
71.126.222.64	126.120.0.39	TCP	800	92.686226	1
213.72.188.40	71.126.222.64	TCP	800	92.687136	1
71.126.222.64	126.120.0.39	TCP	800	92.687587	1
71.126.222.64	213.72.188.40	TCP	800	92.687706	1
71.126.222.64	213.72.188.40	TCP	800	92.689059	1
126.120.0.39	71.126.222.64	TCP	800	92.702545	1
126.120.0.39	71.126.222.64	TCP	800	92.70255	1
126.120.0.39	71.126.222.64	TCP	800	92.702555	1
126.120.0.39	71.126.222.64	TCP	800	92.70256	1
126.120.0.39	71.126.222.64	TCP	800	92.711673	1
71.126.222.64	126.120.0.39	TCP	800	92.711882	1
213.72.188.40	71.126.222.64	TCP	800	92.712752	1
71.126.222.64	126.120.0.39	TCP	800	92.713748	1
71.126.222.64	213.72.188.40	TCP	800	92.71757	1
71.126.222.64	126.120.0.39	TCP	800	92.721931	1
71.126.222.64	126.120.0.39	TCP	800	92.721976	1
71.126.222.64	126.120.0.39	TCP	800	92.722643	1
71.126.222.64	126.120.0.39	TCP	800	92.722664	1
71.126.222.64	126.120.0.39	TCP	800	92.723092	1
71.126.222.64	126.120.0.39	TCP	800	92.723124	1
71.126.222.64	126.120.0.39	TCP	800	92.723129	1
213.72.188.40	71.126.222.64	TCP	800	92.72321	1
71.126.222.64	126.120.0.39	TCP	800	92.723332	1
71.126.222.64	126.120.0.39	TCP	800	92.723338	1
71.126.222.64	126.120.0.39	TCP	800	92.723579	1
71.126.222.64	126.120.0.39	TCP	800	92.723584	1
133.172.248.56	71.126.222.64	TCP	800	92.724547	1
71.126.222.64	133.172.248.56	TCP	800	92.727356	1
71.126.222.64	213.72.188.40	TCP	800	92.727412	1
71.126.222.64	133.172.248.56	TCP	800	92.728716	1
126.120.0.39	71.126.222.64	TCP	800	92.780612	1
71.126.222.64	126.120.0.39	TCP	800	92.78084	1
71.126.222.64	126.120.0.39	TCP	800	92.782254	1
126.120.0.39	71.126.222.64	TCP	800	92.787499	1
71.126.222.64	126.120.0.39	TCP	800	92.787711	1
71.126.222.64	126.120.0.39	TCP	800	92.788984	1
126.120.0.39	71.126.222.64	TCP	800	92.803132	1
126.120.0.39	71.126.222.64	TCP	800	92.808928	1
126.120.0.39	71.126.222.64	TCP	800	92.808933	1
71.126.222.64	126.120.0.39	TCP	800	92.820578	1
71.126.222.64	126.120.0.39	TCP	800	92.820676	1
213.72.188.40	71.126.222.64	TCP	800	92.827239	1
71.126.222.64	213.72.188.40	TCP	800	92.827812	1
71.126.222.64	213.72.188.40	TCP	800	92.829608	1
126.120.0.39	71.126.222.64	TCP	800	92.837184	1
71.126.222.64	126.120.0.39	TCP	800	92.849817	1
126.120.0.39	71.126.222.64	TCP	800	92.86173	1
71.126.222.64	126.120.0.39	TCP	800	92.87112	1
71.126.222.64	126.120.0.39	TCP	800	92.873298	1
71.126.222.64	126.120.0.39	TCP	800	92.874099	1
71.126.222.64	126.120.0.39	TCP	800	92.875054	1
213.72.188.40	71.126.222.64	TCP	800	92.877351	1
71.126.222.64	213.72.188.40	TCP	800	92.882382	1
126.120.139.102	71.126.222.64	TCP	800	92.895647	1
126.120.0.39	71.126.222.64	TCP	800	92.905565	1
126.120.0.39	71.126.222.64	TCP	800	92.90557	1
126.120.0.39	71.126.222.64	TCP	800	92.905595	1
126.120.0.39	71.126.222.64	TCP	800	92.905658	1
213.72.188.40	71.126.222.64	TCP	800	92.914499	1
71.126.222.64	213.72.188.40	TCP	800	92.91511	1
71.126.222.64	213.72.188.40	TCP	800	92.917434	1
213.72.188.40	71.126.222.64	TCP	800	92.917745	1
71.126.222.64	213.72.188.40	TCP	800	92.91844	1
71.126.222.64	213.72.188.40	TCP	800	92.922999	1
126.120.0.39	71.126.222.64	TCP	800	92.930514	1
126.120.0.39	71.126.222.64	TCP	800	92.940166	1
133.172.248.56	71.126.222.64	TCP	800	92.943522	1
71.126.222.64	126.120.0.39	TCP	800	92.944599	1
133.172.248.56	71.126.222.64	TCP	800	92.945607	1
71.126.222.64	133.172.248.56	TCP	800	92.946851	1
71.126.222.64	133.172.248.56	TCP	800	92.948159	1
71.126.222.64	126.120.0.39	TCP	800	92.953819	1
126.120.0.39	71.126.222.64	TCP	800	92.969055	1
71.126.222.64	126.120.0.39	TCP	800	92.969258	1
71.126.222.64	126.120.0.39	TCP	800	92.970685	1
126.120.0.39	71.126.222.64	TCP	800	92.977266	1
71.126.222.64	126.120.0.39	TCP	800	92.977589	1
71.126.222.64	126.120.0.39	TCP	800	92.978987	1
133.172.248.56	71.126.222.64	TCP	800	92.99423	1
71.126.222.64	133.172.248.56	TCP	800	93.00308	1
213.72.188.40	71.126.222.64	TCP	800	93.018408	1
71.126.222.64	213.72.188.40	TCP	800	93.024453	1
71.126.222.64	126.120.0.39	TCP	800	93.030417	1
126.120.0.39	71.126.222.64	TCP	800	93.032859	1
71.126.222.64	126.120.0.39	TCP	800	93.033045	1
133.172.248.56	71.126.222.64	TCP	800	93.033832	1
71.126.222.64	126.120.0.39	TCP	800	93.03426	1
71.126.222.64	126.120.0.39	TCP	52	93.03445	1
71.126.222.64	126.120.0.39	TCP	52	93.034487	1
71.126.222.64	126.120.0.39	TCP	52	93.034492	1
133.172.248.56	71.126.222.64	TCP	52	93.034862	1
71.126.222.64	133.172.248.56	TCP	52	93.036548	1
71.126.222.64	133.172.248.56	TCP	52	93.037886	1
126.120.0.39	71.126.222.64	TCP	52	93.042564	1
71.126.222.64	126.120.0.39	TCP	52	93.042804	1
71.126.222.64	126.120.0.39	TCP	52	93.043981	1
126.120.0.39	71.126.222.64	TCP	52	93.044312	1
126.120.0.39	71.126.222.64	TCP	52	93.044527	1
71.126.222.64	126.120.0.39	TCP	52	93.044685	1
71.126.222.64	126.120.0.39	TCP	52	93.044708	1
71.126.222.64	126.120.0.39	TCP	52	93.046897	1
71.126.222.64	126.120.0.39	TCP	52	93.057695	1
71.126.222.64	126.120.0.39	TCP	52	93.057736	1
71.126.222.64	126.120.0.39	TCP	52	93.057741	1
71.126.222.64	126.120.0.39	TCP	52	93.06357	1
213.72.188.40	71.126.222.64	TCP	52	93.073809	1
71.126.222.64	213.72.188.40	TCP	52	93.074468	1
71.126.222.64	213.72.188.40	TCP	52	93.076863	1
213.72.188.40	71.126.222.64	TCP	52	93.105772	1
126.120.0.39	71.126.222.64	TCP	52	93.106808	1
126.120.0.39	71.126.222.64	TCP	52	93.106814	1
126.120.0.39	71.126.222.64	TCP	52	93.106819	1
213.72.188.40	71.126.222.64	TCP	52	93.110813	1
71.126.222.64	213.72.188.40	TCP	52	93.113788	1
71.126.222.64	213.72.188.40	TCP	52	93.118512	1
126.120.0.39	71.126.222.64	TCP	52	93.119279	1
133.172.248.56	71.126.222.64	TCP	52	93.124869	1
71.126.222.64	126.120.0.39	TCP	52	93.126656	1
126.120.0.39	71.126.222.64	TCP	52	93.127598	1
71.126.222.64	126.120.0.39	TCP	52	93.13916	1
71.126.222.64	126.120.0.39	TCP	52	93.1393	1
71.126.222.64	126.120.0.39	TCP	52	93.139304	1
71.126.222.64	133.172.248.56	TCP	52	93.140062	1
71.126.222.64	126.120.0.39	TCP	52	93.178045	1
126.120.0.39	71.126.222.64	TCP	52	93.182983	1
71.126.222.64	126.120.0.39	TCP	52	93.183348	1
71.126.222.64	126.120.0.39	TCP	52	93.19057	1
126.120.0.39	71.126.222.64	TCP	52	93.192443	1
126.120.0.39	71.126.222.64	TCP	52	93.196105	1
126.120.0.39	71.126.222.64	TCP	52	93.203409	1
71.126.222.64	126.120.0.39	TCP	52	93.203616	1
71.126.222.64	126.120.0.39	TCP	52	93.204955	1
126.120.0.39	71.126.222.64	TCP	52	93.206034	1
126.120.0.39	71.126.222.64	TCP	52	93.20604	1
126.120.0.39	71.126.222.64	TCP	52	93.206073	1
71.126.222.64	126.120.0.39	TCP	52	93.206324	1
71.126.222.64	126.120.0.39	TCP	52	93.206779	1
126.120.0.39	71.126.222.64	TCP	52	93.21199	1
213.72.188.40	71.126.222.64	TCP	52	93.215872	1
71.126.222.64	213.72.188.40	TCP	52	93.216508	1
71.126.222.64	213.72.188.40	TCP	52	93.218066	1
71.126.222.64	126.120.0.39	TCP	52	93.219836	1
71.126.222.64	126.120.0.39	TCP	52	93.221584	1
126.120.0.39	71.126.222.64	TCP	52	93.227547	1
71.126.222.64	126.120.0.39	TCP	52	93.227806	1
71.126.222.64	126.120.0.39	TCP	52	93.229749	1
126.120.0.39	71.126.222.64	TCP	52	93.23498	1
71.126.222.64	126.120.0.39	TCP	52	93.235172	1
71.126.222.64	126.120.0.39	TCP	52	93.236583	1
126.120.139.102	71.126.222.64	TCP	52	93.250532	1
71.126.222.64	126.120.139.102	TCP	52	93.250799	1
71.126.222.64	126.120.139.102	TCP	52	93.252127	1
213.72.188.40	71.126.222.64	TCP	52	93.264625	1
71.126.222.64	213.72.188.40	TCP	52	93.270409	1
126.120.0.39	71.126.222.64	TCP	52	93.27279	1
71.126.222.64	126.120.0.39	TCP	52	93.273041	1
71.126.222.64	126.120.0.39	TCP	52	93.27436	1
71.126.222.64	126.120.0.39	TCP	52	93.288033	1
213.72.188.40	71.126.222.64	TCP	52	93.30502	1
71.126.222.64	213.72.188.40	TCP	52	93.305619	1
126.120.0.39	71.126.222.64	TCP	52	93.30604	1
71.126.222.64	213.72.188.40	TCP	52	93.30791	1
213.72.188.40	71.126.222.64	TCP	52	93.309415	1
71.126.222.64	213.72.188.40	TCP	52	93.310107	1
71.126.222.64	213.72.188.40	TCP	52	93.31507	1
126.120.0.39	71.126.222.64	TCP	52	93.339716	1
71.126.222.64	126.120.0.39	TCP	52	93.340018	1
71.126.222.64	126.120.0.39	TCP	52	93.341328	1
133.172.248.56	71.126.222.64	TCP	52	93.343314	1
126.120.0.39	71.126.222.64	TCP	52	93.3518	1
71.126.222.64	126.120.0.39	TCP	52	93.352	1
71.126.222.64	126.120.0.39	TCP	52	93.353208	1
71.126.222.64	133.172.248.56	TCP	52	93.353885	1
126.120.0.39	71.126.222.64	TCP	52	93.354149	1
71.126.222.64	126.120.0.39	TCP	52	93.364199	1
71.126.222.64	126.120.139.102	TCP	52	93.370831	1
126.120.0.39	71.126.222.64	TCP	52	93.379725	1
126.120.0.39	71.126.222.64	TCP	52	93.385231	1
71.126.222.64	126.120.139.102	TCP	52	93.387293	1
71.126.222.64	126.120.0.39	TCP	52	93.398928	1
133.172.248.56	71.126.222.64	TCP	52	93.399231	1
71.126.222.64	126.120.0.39	TCP	52	93.400537	1
133.172.248.56	71.126.222.64	TCP	52	93.400984	1
126.120.139.102	71.126.222.64	TCP	52	93.401355	1
71.126.222.64	133.172.248.56	TCP	52	93.402705	1
71.126.222.64	133.172.248.56	TCP	52	93.404026	1
213.72.188.40	71.126.222.64	TCP	52	93.406814	1
126.120.0.39	71.126.222.64	TCP	52	93.407218	1
71.126.222.64	126.120.0.39	TCP	52	93.407388	1
71.126.222.64	213.72.188.40	TCP	52	93.412834	1
126.120.0.39	71.126.222.64	TCP	52	93.42357	1
71.126.222.64	126.120.0.39	TCP	52	93.430884	1
133.172.248.56	71.126.222.64	TCP	52	93.434589	1
213.72.188.40	71.126.222.64	TCP	52	93.461374	1
71.126.222.64	213.72.188.40	TCP	52	93.462041	1
71.126.222.64	133.172.248.56	TCP	52	93.462088	1
71.126.222.64	213.72.188.40	TCP	52	93.463617	1
126.120.0.39	71.126.222.64	TCP	52	93.466833	1
71.126.222.64	126.120.0.39	TCP	52	93.467026	1
71.126.222.64	126.120.0.39	TCP	52	93.468426	1
71.126.222.64	126.120.0.39	TCP	52	93.486135	1
126.120.0.39	71.126.222.64	TCP	52	93.489142	1
71.126.222.64	126.120.0.39	TCP	52	93.489228	1
71.126.222.64	126.120.0.39	TCP	52	93.489233	1
213.72.188.40	71.126.222.64	TCP	52	93.49659	1
71.126.222.64	126.120.0.39	TCP	52	93.497792	1
126.120.0.39	71.126.222.64	TCP	52	93.502388	1
71.126.222.64	213.72.188.40	TCP	52	93.503238	1
213.72.188.40	71.126.222.64	TCP	52	93.503758	1
71.126.222.64	126.120.0.39	TCP	52	93.506159	1
71.126.222.64	126.120.0.39	TCP	52	93.506241	1
71.126.222.64	126.120.0.39	TCP	52	93.506246	1
71.126.222.64	213.72.188.40	TCP	52	93.508031	1
126.120.0.39	71.126.222.64	TCP	52	93.508385	1
126.120.0.39	71.126.222.64	TCP	52	93.50839	1
126.120.0.39	71.126.222.64	TCP	52	93.508397	1
126.120.0.39	71.126.222.64	TCP	52	93.508402	1
126.120.0.39	71.126.222.64	TCP	52	93.508434	1
71.126.222.64	126.120.0.39	TCP	52	93.509015	1
71.126.222.64	126.120.0.39	TCP	52	93.53318	1
133.172.248.56	71.126.222.64	TCP	52	93.536014	1
133.172.248.56	71.126.222.64	TCP	52	93.537941	1
71.126.222.64	133.172.248.56	TCP	52	93.539632	1
71.126.222.64	133.172.248.56	TCP	52	93.540958	1
126.120.0.39	71.126.222.64	TCP	52	93.552485	1
71.126.222.64	126.120.0.39	TCP	52	93.55271	1
71.126.222.64	126.120.0.39	TCP	52	93.554123	1
126.120.0.39	71.126.222.64	TCP	52	93.56598	1
71.126.222.64	126.120.0.39	TCP	52	93.566243	1
71.126.222.64	126.120.0.39	TCP	52	93.567415	1
213.72.188.40	71.126.222.64	TCP	52	93.604189	1
71.126.222.64	213.72.188.40	TCP	52	93.604837	1
71.126.222.64	213.72.188.40	TCP	52	93.606386	1
126.120.0.39	71.126.222.64	TCP	52	93.618758	1
126.120.0.39	71.126.222.64	TCP	52	93.623676	1
71.126.222.64	126.120.0.39	TCP	52	93.624007	1
71.126.222.64	126.120.0.39	TCP	52	93.625532	1
71.126.222.64	126.120.0.39	TCP	52	93.633843	1
213.72.188.40	71.126.222.64	TCP	52	93.652487	1
71.126.222.64	126.120.0.39	TCP	52	93.655811	1
71.126.222.64	213.72.188.40	TCP	52	93.657766	1
213.72.188.40	71.126.222.64	TCP	52	93.694292	1
71.126.222.64	213.72.188.40	TCP	52	93.694886	1
71.126.222.64	213.72.188.40	TCP	52	93.696393	1
126.120.139.102	71.126.222.64	TCP	52	93.697601	1
126.120.139.102	71.126.222.64	TCP	52	93.697607	1
213.72.188.40	71.126.222.64	TCP	52	93.698488	1
71.126.222.64	213.72.188.40	TCP	52	93.699126	1
126.120.0.39	71.126.222.64	TCP	52	93.702894	1
126.120.0.39	71.126.222.64	TCP	52	93.709322	1
126.120.0.39	71.126.222.64	TCP	52	93.709328	1
126.120.0.39	71.126.222.64	TCP	52	93.709385	1
126.120.0.39	71.126.222.64	TCP	52	93.709391	1
126.120.0.39	71.126.222.64	TCP	52	93.709396	1
71.126.222.64	213.72.188.40	TCP	52	93.709534	1
126.120.0.39	71.126.222.64	TCP	52	93.716736	1
71.126.222.64	126.120.0.39	TCP	52	93.719447	1
71.126.222.64	126.120.0.39	TCP	52	93.723518	1
126.120.0.39	71.126.222.64	TCP	52	93.730515	1
71.126.222.64	126.120.0.39	TCP	52	93.730766	1
71.126.222.64	126.120.0.39	TCP	52	93.732181	1
133.172.248.56	71.126.222.64	TCP	52	93.75073	1
133.172.248.56	71.126.222.64	TCP	52	93.753079	1
71.126.222.64	133.172.248.56	TCP	52	93.754864	1
71.126.222.64	133.172.248.56	TCP	52	93.756199	1
126.120.0.39	71.126.222.64	TCP	52	93.767552	1
71.126.222.64	126.120.0.39	TCP	52	93.767753	1
71.126.222.64	126.120.0.39	TCP	52	93.769162	1
126.120.0.39	71.126.222.64	TCP	52	93.774855	1
71.126.222.64	126.120.0.39	TCP	52	93.781573	1
126.120.0.39	71.126.222.64	TCP	52	93.791821	1
71.126.222.64	126.120.0.39	TCP	52	93.791985	1
71.126.222.64	126.120.0.39	TCP	52	93.793182	1
213.72.188.40	71.126.222.64	TCP	52	93.794952	1
133.172.248.56	71.126.222.64	TCP	52	93.799446	1
71.126.222.64	213.72.188.40	TCP	52	93.800842	1
126.120.0.39	71.126.222.64	TCP	52	93.809292	1
126.120.0.39	71.126.222.64	TCP	52	93.809298	1
126.120.0.39	71.126.222.64	TCP	52	93.809303	1
126.120.0.39	71.126.222.64	TCP	52	93.809308	1
126.120.0.39	71.126.222.64	TCP	52	93.809312	1
126.120.0.39	71.126.222.64	TCP	52	93.809319	1
71.126.222.64	133.172.248.56	TCP	52	93.809961	1
71.126.222.64	126.120.0.39	TCP	52	93.811832	1
71.126.222.64	126.120.0.39	TCP	52	93.827259	1
71.126.222.64	126.120.0.39	TCP	52	93.827391	1
71.126.222.64	126.120.0.39	TCP	52	93.827396	1
213.72.188.40	71.126.222.64	TCP	52	93.848875	1
71.126.222.64	213.72.188.40	TCP	52	93.849283	1
71.126.222.64	213.72.188.40	TCP	52	93.851825	1
133.172.248.56	71.126.222.64	TCP	52	93.859022	1
133.172.248.56	71.126.222.64	TCP	52	93.861233	1
71.126.222.64	133.172.248.56	TCP	52	93.862675	1
71.126.222.64	133.172.248.56	TCP	52	93.864103	1
126.120.0.39	71.126.222.64	TCP	52	93.880009	1
213.72.188.40	71.126.222.64	TCP	52	93.885127	1
71.126.222.64	126.120.0.39	TCP	52	93.89719	1
213.72.188.40	71.126.222.64	TCP	52	93.897558	1
71.126.222.64	213.72.188.40	TCP	52	93.900007	1
126.120.139.102	71.126.222.64	TCP	52	93.901303	1
71.126.222.64	126.120.139.102	TCP	52	93.901494	1
71.126.222.64	126.120.139.102	TCP	52	93.902933	1
71.126.222.64	213.72.188.40	TCP	52	93.904575	1
126.120.0.39	71.126.222.64	TCP	52	93.91075	1
126.120.0.39	71.126.222.64	TCP	52	93.917905	1
126.120.139.102	71.126.222.64	TCP	52	93.920017	1
71.126.222.64	126.120.139.102	TCP	52	93.920242	1
71.126.222.64	126.120.139.102	TCP	52	93.921649	1
71.126.222.64	126.120.0.39	TCP	52	93.933144	1
133.172.248.56	71.126.222.64	TCP	52	93.936246	1
126.120.0.39	71.126.222.64	TCP	52	93.942166	1
71.126.222.64	133.172.248.56	TCP	52	93.948881	1
71.126.222.64	126.120.0.39	TCP	52	93.949756	1
71.126.222.64	126.120.0.39	TCP	52	93.976679	1
213.72.188.40	71.126.222.64	TCP	52	93.991846	1
126.120.0.39	71.126.222.64	TCP	52	93.992189	1
71.126.222.64	126.120.0.39	TCP	52	93.992445	1
71.126.222.64	213.72.188.40	TCP	52	93.99245	1
71.126.222.64	126.120.0.39	TCP	52	93.99385	1
71.126.222.64	213.72.188.40	TCP	52	93.994816	1
126.120.0.39	71.126.222.64	TCP	52	93.994878	1
71.126.222.64	126.120.0.39	TCP	52	93.995119	1
71.126.222.64	126.120.0.39	TCP	52	93.996354	1
71.126.222.64	126.120.0.39	TCP	52	94.004167	1
71.126.222.64	126.120.0.39	TCP	52	94.004263	1
71.126.222.64	126.120.0.39	TCP	52	94.004268	1
126.120.0.39	71.126.222.64	TCP	52	94.010528	1
126.120.0.39	71.126.222.64	TCP	52	94.010576	1
126.120.0.39	71.126.222.64	TCP	52	94.038648	1
71.126.222.64	126.120.0.39	TCP	52	94.038931	1
213.72.188.40	71.126.222.64	TCP	52	94.040012	1
71.126.222.64	126.120.0.39	TCP	52	94.040346	1
71.126.222.64	213.72.188.40	TCP	52	94.046508	1
126.120.139.102	71.126.222.64	TCP	52	94.054073	1
126.120.0.39	71.126.222.64	TCP	52	94.055413	1
71.126.222.64	126.120.0.39	TCP	52	94.055584	1
71.126.222.64	126.120.0.39	TCP	52	94.057729	1
71.126.222.64	126.120.0.39	TCP	52	94.070889	1
126.120.139.102	71.126.222.64	TCP	52	94.071878	1
71.126.222.64	126.120.139.102	TCP	52	94.078615	1
213.72.188.40	71.126.222.64	TCP	52	94.091427	1
71.126.222.64	213.72.188.40	TCP	52	94.091867	1
71.126.222.64	213.72.188.40	TCP	52	94.094748	1
213.72.188.40	71.126.222.64	TCP	52	94.095646	1
71.126.222.64	213.72.188.40	TCP	52	94.096314	1
71.126.222.64	213.72.188.40	TCP	52	94.100465	1
126.120.0.39	71.126.222.64	TCP	52	94.100756	1
126.120.0.39	71.126.222.64	TCP	52	94.100827	1
71.126.222.64	126.120.0.39	TCP	52	94.100919	1
71.126.222.64	126.120.0.39	TCP	52	94.101056	1
71.126.222.64	126.120.0.39	TCP	52	94.10227	1
71.126.222.64	126.120.0.39	TCP	52	94.102275	1
126.120.0.39	71.126.222.64	TCP	52	94.110998	1
126.120.0.39	71.126.222.64	TCP	52	94.111003	1
71.126.222.64	126.120.0.39	TCP	52	94.132114	1
126.120.0.39	71.126.222.64	TCP	52	94.142708	1
126.120.0.39	71.126.222.64	TCP	52	94.144461	1
71.126.222.64	126.120.139.102	TCP	52	94.150199	1
71.126.222.64	126.120.0.39	TCP	52	94.151386	1
133.172.248.56	71.126.222.64	TCP	52	94.152016	1
71.126.222.64	126.120.0.39	TCP	52	94.153197	1
71.126.222.64	133.172.248.56	TCP	52	94.162257	1
213.72.188.40	71.126.222.64	TCP	52	94.18301	1
71.126.222.64	213.72.188.40	TCP	52	94.188381	1
126.120.0.39	71.126.222.64	TCP	52	94.18921	1
71.126.222.64	126.120.0.39	TCP	52	94.195662	1
126.120.0.39	71.126.222.64	TCP	52	94.207364	1
133.172.248.56	71.126.222.64	TCP	52	94.207763	1
133.172.248.56	71.126.222.64	TCP	52	94.209933	1
71.126.222.64	133.172.248.56	TCP	52	94.211722	1
71.126.222.64	126.120.0.39	TCP	52	94.211745	1
126.120.0.39	71.126.222.64	TCP	52	94.211966	1
126.120.0.39	71.126.222.64	TCP	52	94.212008	1
126.120.0.39	71.126.222.64	TCP	52	94.212083	1
71.126.222.64	133.172.248.56	TCP	52	94.213497	1
71.126.222.64	126.120.0.39	TCP	52	94.215156	1
126.120.0.39	71.126.222.64	TCP	52	94.215595	1
71.126.222.64	126.120.0.39	TCP	52	94.215828	1
126.120.0.39	71.126.222.64	TCP	52	94.216069	1
126.120.0.39	71.126.222.64	TCP	52	94.2173	1
71.126.222.64	126.120.0.39	TCP	52	94.217545	1
71.126.222.64	126.120.0.39	TCP	52	94.217862	1
126.120.0.39	71.126.222.64	TCP	52	94.21885	1
71.126.222.64	126.120.0.39	TCP	52	94.219044	1
71.126.222.64	126.120.0.39	TCP	52	94.220062	1
126.120.0.39	71.126.222.64	TCP	52	94.220172	1
71.126.222.64	126.120.0.39	TCP	52	94.220369	1
71.126.222.64	126.120.0.39	TCP	52	94.221728	1
71.126.222.64	126.120.0.39	TCP	52	94.227179	1
71.126.222.64	126.120.0.39	TCP	52	94.230853	1
213.72.188.40	71.126.222.64	TCP	52	94.237565	1
71.126.222.64	213.72.188.40	TCP	52	94.238238	1
71.126.222.64	213.72.188.40	TCP	52	94.239803	1
126.120.0.39	71.126.222.64	TCP	52	94.250791	1
126.120.0.39	71.126.222.64	TCP	52	94.250914	1
133.172.248.56	71.126.222.64	TCP	52	94.259175	1
71.126.222.64	126.120.0.39	TCP	52	94.264995	1
71.126.222.64	126.120.0.39	TCP	52	94.265128	1
71.126.222.64	126.120.0.39	TCP	52	94.265133	1
71.126.222.64	126.120.0.39	TCP	52	94.266567	1
71.126.222.64	133.172.248.56	TCP	52	94.26994	1
126.120.0.39	71.126.222.64	TCP	52	94.274676	1
71.126.222.64	126.120.0.39	TCP	52	94.274952	1
71.126.222.64	126.120.0.39	TCP	52	94.276202	1
71.126.222.64	126.120.0.39	TCP	52	94.28071	1
126.120.0.39	71.126.222.64	TCP	52	94.283281	1
213.72.188.40	71.126.222.64	TCP	52	94.283335	1
71.126.222.64	126.120.0.39	TCP	52	94.283515	1
71.126.222.64	126.120.0.39	TCP	52	94.284913	1
213.72.188.40	71.126.222.64	TCP	52	94.289184	1
71.126.222.64	213.72.188.40	TCP	52	94.291149	1
71.126.222.64	213.72.188.40	TCP	52	94.295395	1
71.126.222.64	126.120.0.39	TCP	52	94.30903	1
126.120.0.39	71.126.222.64	TCP	52	94.316962	1
71.126.222.64	126.120.0.39	TCP	52	94.317178	1
71.126.222.64	126.120.0.39	TCP	52	94.318396	1
126.120.0.39	71.126.222.64	TCP	52	94.341289	1
71.126.222.64	126.120.0.39	TCP	52	94.3415	1
71.126.222.64	126.120.0.39	TCP	52	94.342887	1
133.172.248.56	71.126.222.64	TCP	52	94.348969	1
133.172.248.56	71.126.222.64	TCP	52	94.350573	1
71.126.222.64	133.172.248.56	TCP	52	94.352007	1
71.126.222.64	133.172.248.56	TCP	52	94.353297	1
126.120.0.39	71.126.222.64	TCP	52	94.365911	1
126.120.0.39	71.126.222.64	TCP	52	94.368009	1
126.120.0.39	71.126.222.64	TCP	52	94.36985	1
126.120.0.39	71.126.222.64	TCP	52	94.37446	1
126.120.0.39	71.126.222.64	TCP	52	94.377104	1
71.126.222.64	126.120.0.39	TCP	52	94.377334	1
71.126.222.64	126.120.0.39	TCP	52	94.377443	1
71.126.222.64	126.120.0.39	TCP	52	94.378771	1
126.120.0.39	71.126.222.64	TCP	52	94.379196	1
213.72.188.40	71.126.222.64	TCP	52	94.379369	1
71.126.222.64	213.72.188.40	TCP	52	94.37982	1
71.126.222.64	213.72.188.40	TCP	52	94.381403	1
71.126.222.64	126.120.0.39	TCP	52	94.385126	1
71.126.222.64	126.120.139.102	TCP	52	94.393429	1
71.126.222.64	126.120.0.39	TCP	52	94.393914	1
71.126.222.64	126.120.0.39	TCP	52	94.394799	1
126.120.139.102	71.126.222.64	TCP	52	94.402703	1
126.120.139.102	71.126.222.64	TCP	52	94.402796	1
126.120.0.39	71.126.222.64	TCP	52	94.412532	1
126.120.0.39	71.126.222.64	TCP	52	94.41258	1
71.126.222.64	126.120.0.39	TCP	52	94.414363	1
126.120.0.39	71.126.222.64	TCP	52	94.424214	1
213.72.188.40	71.126.222.64	TCP	52	94.428556	1
126.120.0.39	71.126.222.64	TCP	52	94.434207	1
71.126.222.64	213.72.188.40	TCP	52	94.43426	1
71.126.222.64	126.120.0.39	TCP	52	94.442155	1
71.126.222.64	126.120.0.39	TCP	52	94.442223	1
71.126.222.64	126.120.0.39	TCP	52	94.448046	1
71.126.222.64	126.120.0.39	TCP	52	94.448249	1
126.120.0.39	71.126.222.64	TCP	52	94.457985	1
71.126.222.64	126.120.0.39	TCP	52	94.458193	1
71.126.222.64	126.120.0.39	TCP	52	94.459598	1
126.120.0.39	71.126.222.64	TCP	52	94.468028	1
213.72.188.40	71.126.222.64	TCP	52	94.484507	1
71.126.222.64	213.72.188.40	TCP	52	94.485106	1
71.126.222.64	213.72.188.40	TCP	52	94.487411	1
71.126.222.64	126.120.0.39	TCP	52	94.489947	1
126.120.0.39	71.126.222.64	TCP	52	94.491384	1
213.72.188.40	71.126.222.64	TCP	52	94.494355	1
71.126.222.64	213.72.188.40	TCP	52	94.495012	1
71.126.222.64	213.72.188.40	TCP	52	94.496528	1
126.120.0.39	71.126.222.64	TCP	52	94.496823	1
71.126.222.64	126.120.0.39	TCP	52	94.497013	1
71.126.222.64	126.120.0.39	TCP	52	94.498434	1
71.126.222.64	126.120.0.39	TCP	52	94.49857	1
126.120.0.39	71.126.222.64	TCP	52	94.499019	1
126.120.0.39	71.126.222.64	TCP	52	94.499184	1
71.126.222.64	126.120.0.39	TCP	52	94.499315	1
71.126.222.64	126.120.0.39	TCP	52	94.49944	1
71.126.222.64	126.120.0.39	TCP	52	94.500504	1
71.126.222.64	126.120.0.39	TCP	52	94.50064	1
126.120.0.39	71.126.222.64	TCP	52	94.513095	1
126.120.0.39	71.126.222.64	TCP	52	94.526643	1
71.126.222.64	126.120.0.39	TCP	52	94.535595	1
133.172.248.56	71.126.222.64	TCP	52	94.55823	1
133.172.248.56	71.126.222.64	TCP	52	94.560423	1
71.126.222.64	133.172.248.56	TCP	52	94.561883	1
71.126.222.64	133.172.248.56	TCP	52	94.563202	1
213.72.188.40	71.126.222.64	TCP	52	94.569892	1
71.126.222.64	126.120.0.39	TCP	52	94.571852	1
71.126.222.64	213.72.188.40	TCP	52	94.575904	1
71.126.222.64	126.120.0.39	TCP	52	94.599808	1
71.126.222.64	126.120.0.39	TCP	52	94.600614	1
71.126.222.64	126.120.0.39	TCP	52	94.600619	1
71.126.222.64	126.120.0.39	TCP	52	94.600624	1
133.172.248.56	71.126.222.64	TCP	52	94.608734	1
126.120.0.39	71.126.222.64	TCP	52	94.608956	1
126.120.0.39	71.126.222.64	TCP	52	94.613826	1
126.120.0.39	71.126.222.64	TCP	52	94.61387	1
126.120.0.39	71.126.222.64	TCP	52	94.613876	1
71.126.222.64	133.172.248.56	TCP	52	94.619985	1
71.126.222.64	126.120.0.39	TCP	52	94.622681	1
213.72.188.40	71.126.222.64	TCP	52	94.62576	1
71.126.222.64	213.72.188.40	TCP	52	94.626344	1
71.126.222.64	213.72.188.40	TCP	52	94.627919	1
126.120.0.39	71.126.222.64	TCP	52	94.646243	1
126.120.0.39	71.126.222.64	TCP	52	94.648489	1
126.120.0.39	71.126.222.64	TCP	52	94.648494	1
71.126.222.64	126.120.0.39	TCP	52	94.662177	1
71.126.222.64	126.120.0.39	TCP	52	94.664094	1
71.126.222.64	126.120.0.39	TCP	52	94.664099	1
133.172.248.56	71.126.222.64	TCP	52	94.666179	1
133.172.248.56	71.126.222.64	TCP	52	94.667978	1
71.126.222.64	133.172.248.56	TCP	52	94.669194	1
71.126.222.64	133.172.248.56	TCP	52	94.670452	1
[truncated: 68,021 more rows]
